# Supplementary material for: Genes Important for Schizosaccharomyces pombe Meiosis Identified Through a Functional Genomics Screen
Source: Genetics. 2017 Dec 19;208(2):589–603. doi: 10.1534/genetics.117.300527 (PMC5788524; doi:10.1534/genetics.117.300527)
Supplement: Supplementary file 7 [file 589FileS1.xlsx]

## Sheet: Table S1
Gene ID	Gene name	Gene description	tetrads	unsporulated cells	Dyads	I	II	III	IV	V	VI	VII	other	% SPO	%Dyads	% normal tetrads	Other classification/notes		Scoring key
SPBP35G2.03c	sgo1	meiotic inner centromere protein, shugoshin, Sgo1	8	192		45	16	3		4	21	3	8	4	0	45	C=3 & G=2 & A=3
SPAC3G9.04	ssu72	phosphoric ester hydrolase Ssu72 (predicted)	8	192		47	24	9	5	11	2	5	2	4	0	44.7619	E=1 & I=1
SPCC584.13	unassigned	amino acid permease (predicted)	20	171	1	36	10	13		11	6	7	17	10.9375	4.7619	36	A=5 & B=5 & E=4 & H=3
SPAC57A10.14	sgf11	SAGA complex subunit Sgf11	32	168		52	10	6	75	28	2	1	1	16	0	29.7143	F=1
SPBC1539.06	acb1	fatty-acyl-CoA binding binding protein Acb1 (predicted)	21	179		19	11	44		1	7	15	3	10.5	0	19	G=1 & F=1 & A=1
SPAC664.02c	arp8	ino80 complex actin-like protein Arp8	37	163		90		1	1	4	1		4	18.5	0	89.1089	E=1 & J=1 & K=2
SPBC13E7.07	unassigned	Schizosaccharomyces specific protein	26	174		89	3	1		2	5			13	0	89
SPBC800.03	clr3	histone deacetylase (class II) Clr3	25	175		89	1	3		3		4		12.5	0	89
SPAC1F12.07	ser1	phosphoserine aminotransferase (predicted)	26	174		88	3	2	1		3		4	13	0	87.1287	sick on plate J=4
SPBC30D10.04	swi3	replication fork protection complex subunit Swi3	38	172		87	6			3	4			18.0952	0	87
SPBC29A3.13	pdp1	PWWP domain protein Pdp1	22	178		87	6	1		3	1	1	1	11	0	87	E=1
SPAC4D7.07c	csi2	mitotic chromosome segregation protein Csi2	35	165		86	6	1		4	2		1	17.5	0	86	H=1
SPCC970.07c	raf2	Rik1-associated factor Raf2	17	184		84	5				8		3	8.45771	0	84	C=1 & A=1 & K=1
SPBC83.04	apc15	anaphase-promoting complex subunit Apc15	36	164		95	1	1	15	2		1		18	0	82.6087
SPCC191.06	unassigned	Schizosaccharomyces pombe specific protein	25	184	1	80	10			9	0	0	1	12.381	3.84615	80	tetrads seem sick shape-wise but GFP seems OK I=1
SPAC8E11.01c	unassigned	beta-fructofuranosidase (predicted)	25	175		79	14	2		2	3			12.5	0	79
SPCC18B5.03	wee1	dual specificity protein kinase Wee1	23	167	10	78	4	10			6	2		16.5	30.303	78
SPAC2C4.05	cor1	cornichon family protein (predicted)	16	184		85	8	1	9	3		2	1	8	0	77.9817	R=1, mostly already sporulated
SPAC664.01c	swi6	chromodomain protein Swi6	35	165		77	12			4	5	1	1	17.5	0	77	C=1
SPAC57A10.06	mug15	Schizosaccharomyces specific protein Mug15	25	175		79	7	2	4		6	1	4	12.5	0	76.699	H=2 & K=2
SPCC1393.05	ers1	RNA-silencing factor Ers1	36	164	0	75	5	5		3	4	8		18	0	75
SPBC16D10.08c	hsp104	heat shock protein Hsp104	23	175	2	75	5	3		1	3	3	11	12.5	8	74.2574	B=4 & H=4 & E=3
SPAC17G8.05	med20	mediator complex subunit Med20	36	164		74	5	7		3	5	3	3	18	0	74	K=2 & L=1
SPAC2C4.08	unassigned	conserved fungal protein	7	193		45	1		11	3		1		3.5	0	73.7705	50 counted due to spo. Eff.
SPAC23C4.11	atp18	F0-ATPase subunit J (predicted)	19	181		72				1			26	9.5	0	72.7273	J=1 & L=25
SPAC14C4.08	mug5	Schizosaccharomyces pombe specific protein Mug5	35	165		72	11	5			6	6		17.5	0	72
SPAC17A5.05c	unassigned	conserved fungal protein	39	161		70	28	1		1				19.5	0	70
SPAC24C9.16c	cox8	cytochrome c oxidase subunit VIII (predicted)	38	162		70	24	3		2			1	19	0	70	H=1
SPCP20C8.01c	unassigned	mug2/mug135/meu2 family	29	171		69	20			9	2			14.5	0	69
SPBC1711.15c	unassigned	Schizosaccharomyces pombe specific protein	5	195		68	9	2		3	6		12	2.5	0	68	E=10 & B=1 & K=1
SPAC1851.02	slc1	1-acylglycerol-3-phosphate O-acyltransferase Slc1 (predicted)	34	166		70	15	6	6	4	4		1	17	0	66.0377	K=1
SPCC1235.03	cue2	SMR domain protein, possibly involved in DNA repair and neddylation	15	185		64	16	3		7	6	4		7.5	0	64
SPAC2G11.06	vps4	AAA family ATPase Vps4	15	183	2	61	22	3		1	6	3	3	8.5	11.7647	61.6162	K=1 & E=1 & F=1
SPAC24H6.10c	unassigned	phospho-2-dehydro-3-deoxyheptonate aldolase (predicted)	23	149	9	56	8	12			10	14		17.6796	28.125	56	8 triads, 10 monads
SPBC56F2.11	met6	homoserine O-acetyltransferase	38	162		55	5	13		9	1	5	14	19	0	53.9216	A=2 & L=6 & J=3 & K=1
SPAC29A4.14c	pex3	peroxin-3 peroxisome import protein Pex3 (predicted)	32	168		75	10	5	40	7	1	2		16	0	53.5714
SPAC23C11.15	pst2	Clr6 histone deacetylase complex subunit Pst2	18	163	9									14.2105	33.3333	ND	10mon, v.sick, weird dyads with one large and one small spore, GFP?
SPAC17A5.14	exo2	exonuclease II Exo2	26	172	2									14	7.14286	ND	sick, fat, long cells. Tetrads azygotic
SPAC32A11.01	mug8	conserved fungal protein	25	175	0									12.5	0	ND	GFP seems OK, slightly strange tetrads
SPAC6G10.12c	ace2	transcription factor Ace2	20	179	1									10.5	4.7619	ND	really clumpy tetrads and others are like crosses or have septated rather than sporulated
SPBC106.17c	cys2	homoserine O-acetyltransferase	18	182										9	0	ND	few survived, not quite right
SPCC1322.10	unassigned	cell wall protein Pwp1	17	182										8.54271	0	ND	1mon, GFP seems OK but some sick tetrads with small spores
SPAC19D5.11c	ctf8	DNA replication factor C complex subunit Ctf8	15	185		28	32	6	7	16	7	6		7.5	0	ND	v sick, diad and triads present
SPCC576.12c	mhf2	FANCM-MHF complex subunit Mhf2, conserved eukaryotic protein	14	181										7.17949	0	ND	5 monads, GFP OK, 4 separate dots in monads, some chrom. Probs in monads
SPCC1223.12c	meu10	GPI anchored cell surface protein involved in ascospore wall assembly Meu10	14	186	0									7	0	ND	GFP seems OK but don't complete spore wall assembly
SPBC839.19	new20	conserved eukaryotic protein, human CXorf56 and C15orf40 ortholog	14	186	0									7	0	ND	GFP segregation, spore walls slow
SPCC1739.04c	unassigned	Schizosaccharomyces specific protein	1	186	13									7	92.8571	ND	no spore walls but 3 dots 4-"spore" tetrad phenotype
SPAC15A10.09c	pun1	SUR7 family protein Pun1 (predicted)	14	186										7	0	ND	too few to score but seems OK
SPBC1D7.04	mlo3	RNA binding protein Mlo3	12	181	1				0					6.70103	7.69231	ND	sick tetrads, long cells, non-uniform size, chrom seg messed up
SPBC32F12.12c	unassigned	Golgi membrane protein involved in vesicle-mediated transport (predicted)	13	187	0									6.5	0	ND	GFP seems OK
SPAC1783.05	hrp1	ATP-dependent DNA helicase Hrp1	13	187										6.5	0	ND
SPBC18E5.01	unassigned	cycloisomerase 2 family	12	180										6.25	0	ND	no GFP, weird cell shape
SPBC2G5.06c	hmt2	sulfide-quinone oxidoreductase	12	188										6	0	ND	chromosome segregation OK
SPBC23G7.14	unassigned	Schizosaccharomyces specific protein	12	188	0									6	0	ND	GFP good, already sporulated
SPBC902.03	unassigned	Nem1-Spo7 complex regulatory subunit (predicted)	12	188	0									6	0	ND	GFP OK, could be diploids with separated dots
SPBC14C8.05c	meu17	glucan-alpha-1,4-glucosidase	12	188	0									6	0	ND	GFP seems OK, spore wall assembly as 4 GFP dots but only 3 spores?
SPAC3H5.10	rpl3202	60S ribosomal protein L32 (predicted)	9	188	3									6	25	ND	tetrads OK but not much survived selection
SPAC22G7.01c	fra1	iron responsive transcriptional regulator, peptidase family (predicted)	12	188										6	0	ND
SPAC4C5.01	unassigned	pseudouridine-5'-phosphatase (predicted)	12	188										6	0	ND
SPBC1718.07c	zfs1	CCCH tandem zinc finger protein, human Tristetraprolin homolog Zfs1, involved in mRNA catabolism	12	191	0									5.91133	0	ND	GFP OK, small, already sporulated
SPBC1604.12	unassigned	Schizosaccharomyces specific phosphoprotein	11	189	0									5.5	0	ND	GFP OK, spore formation OK, just v. few spores
SPAC1002.15c	med6	mediator complex subunit Med6	11	189										5.5	0	ND	sick on plate, weird shaped, MI phenotype but no enough to count
SPAC16E8.09	scd1	RhoGEF Scd1	11	189										5.5	0	ND
SPAC16A10.03c	unassigned	ubiquitin-protein ligase E3 involved in vesicle docking Pep5/Vps11-like (predicted)	10	190										5	0	ND	already sporulated, GFP OK
SPBC11C11.09c	rpl502	60S ribosomal protein L5	10	190										5	0	ND	v few survived selection, GFP seems unaffected
SPCC1259.11c	gyp2	GTPase activating protein Gyp2 (predicted)	9	191										4.5	0	ND	chromosome segregation seems normal
SPBC19G7.01c	msg2	MutS protein homolog 2	9	191	0									4.5	0	ND	GFP appears normal
SPBC428.04	apq12	nuclear membrane organization protein Apq12 (predicted)	6	192	2									4	25	ND	already sporulated
SPBC16E9.09c	erp5	COPII vesicle coat component Erp5/Erp6	8	192										4	0	ND	sick, v strange non-uniform size of all cells and tetrads/spores
SPAC767.01c	vps1	dynamin family protein Vps1	8	192										4	0	ND
SPAC3H1.09c	avt3	vacuolar amino acid transmembrane transporter Avt3	7	193	0									3.5	0	ND	GFP segregating, no spore walls or very small spores
SPBC3H7.09	erf2	palmitoyltransferase Erf2	7	198	0									3.41463	0	ND	GFP OK, slow sporulation or spore wall affected as dots segregated
SPCC16A11.15c	unassigned	Schizosaccharomyces specific protein	6	194	0									3	0	ND	GFP OK, longer cells
SPAC4G8.10	gos1	SNARE Gos1 (predicted)	6	194	0									3	0	ND	GFP seems OK, just lacking spore wall formation
SPAC5D6.08c	mes1	meiotic APC inhibitor Mes1	6	194										3	0	ND	v.few tetrads. Have mated just not sporulated. See two GFP dots but no triads or diads either
SPCC1183.11	msy1	MS calcium ion channel protein Msy1	6	194										3	0	ND
SPAC9G1.06c	cyk3	Nebulin-family actin filament anchoring protein Cyk3 (predicted)	6	194										3	0	ND
SPBC337.08c	ubi4	protein modifier, ubiquitin	6	194										3	0	ND	slow to sporulate, GFP appears in MII, just not made spore walls yet
SPAC57A7.08	pzh1	serine/threonine protein phosphatase Pzh1	5	195	0									2.5	0	ND	GFP OK
SPAC6G9.04	spo7	sporulation protein Spo7	5	195	0									2.5	0	ND	GFP OK, spore wall formation problem?
SPAC1565.01	rcf2	cytochrome c oxidase assembly protein Rcf2	4	196										2	0	ND	chromosome segregation OK
SPAPB1E7.06c	eme1	Holliday junction resolvase subunit Eme1	4	196	0									2	0	ND	GFP OK, just v.low sporulation efficiency
SPBC21B10.13c	yox1	transcription factor	4	196										2	0	ND
SPBC29B5.02c	isp4	OPT oligopeptide transporter family	3	197										1.5	0	ND	chromosome segregation seems normal
SPCPJ732.01	vps5	retromer complex subunit Vps5	3	197										1.5	0	ND	seems OK, just few tetrads
SPBC18E5.13	mti3	mitochondrial translation initiation factor Mti3 (predicted)	3	197										1.5	0	ND
SPCC594.06c	vsl1	vacuolar SNARE Vsl1/Vam7	2	198										1	0	ND	chromsome segregation affected
SPAC959.08	rpl2102	60S ribosomal protein L21	2	198	0									1	0	ND	GFP seg OK, just slow and lack of spore wall
SPBC1347.03	meu14	sporulation specific PIL domain protein Meu14	2	198										1	0	ND	no tetrads
SPBC1861.03	mak10	NatC N-acetyltransferase complex subunit Mak10	2	198										1	0	ND	no tetrads, fat and round cells, GFP segregation seems OK
SPAC15E1.06	vps29	retromer complex subunit Vps29	2	198										1	0	ND
SPBC649.03	rhp14	XP-A family homolog Rhp14	2	198										1	0	ND
SPAC343.10	met11	methylenetetrahydrofolate reductase Met11	2	198										1	0	ND
SPAC688.11	end4	Huntingtin-interacting protein homolog	1	199										0.5	0	ND	fat & roundish
SPCC1235.02	bio2	biotin synthase	0	199	1									0.5	100	ND	few survived, GFP seems OK
SPAC22F3.10c	gcs1	glutamate-cysteine ligase Gcs1	1	199										0.5	0	ND	sick on plate, v few cells, GFP OK
SPBC21B10.12	rec6	meiotic recombination protein Rec6	1	199										0.5	0	ND	sick tetrads with E and VI present
SPAC9E9.14	vps24	vacuolar sorting protein Vps24	1	199										0.5	0	ND	slow to enter meiosis but appear old
SPAC19G12.17	erh1	enhancer of rudimentary homolog Erh1	1	199										0.5	0	ND	tetrad-sized but all at MI with separated dots or horsetail
SPAPB1A11.03	unassigned	cytochrome b2 (L-lactate cytochrome-c oxidoreductase) (predicted)	1	199										0.5	0	ND	trying to form tetrads, slow/incomplete spore wall assembly with messy GFP
SPCC970.10c	brl2	ubiquitin-protein ligase E3	1	199										0.5	0	ND	v. long, filamentous, 1spore=GFP OK
SPCC777.13	vps35	retromer complex subunit Vps35	1	199										0.5	0	ND	weird tetrads but GFP OK, tetrads with small spores, mit cells non-uniform in size
SPCC4B3.10c	ipk1	nositol 1,3,4,5,6-pentakisphosphate (IP5) kinase	0	200										0		ND	a few longer, maybe horsetail but <5%
SPBC651.10	nse5	Smc5-6 complex non-SMC subunit Nse5	0	200										0		ND	all large "horsetail" with abrormal segregated GFP
SPBC342.01c	alg6	glucosyltransferase Alg6	0	200										0		ND	already sporulated, GFP OK
SPAC29A4.20	elp3	elongator complex subunit Elp3 (predicted)	0	200										0		ND	chromosome segregation OK, just no spore walls
SPCC364.07	ser3	D-3 phosphoglycerate dehydrogenase	0	200										0		ND	diploids
SPAC23C11.04c	pnk1	DNA kinase/phosphatase Pnk1	0	200										0		ND	diploids, no meiosis
SPAC458.05	pik3	phosphatidylinositol 3-kinase Pik3	0	200										0		ND	dyads, triads, 5 spores, impossible to count, GFP seg appears affected, strange-shaped cells
SPBC36.06c	spo9	farnesyl pyrophosphate synthetase	0	200	0									0		ND	GFP OK no spore wall formation
SPAC607.10	spo3	sporulation protein Spo3	0	200	0									0		ND	GFP OK, 4 dots but no spore wall assembly
SPAC139.01c	ath2	Ath1 complex protein Ath2 nuclease, XP-G family (predicted)	0	200	0									0		ND	GFP OK, 4 dots but no spore wall assembly
SPAC23C11.10	mpn1	RNA processing protein (predicted)	0	200										0		ND	impossible, no spores
SPBC3D6.08c	lsm1	mRNA decapping complex subunit (predicted)	0	200										0		ND	large & fat although GFP seems OK
SPAC31F12.01	zds1	zds family protein Zds1	0	200										0		ND	large, fat roundish, bigger than spores
SPBC21D10.07	cmc1	mitochondrial inner membrane protein involved in cytochrome oxidase biogenesis Cmc1 (predicted)	0	200										0		ND	longer cellls, separating GFP but no spore walls
SPBC19F8.08	rps401	40S ribosomal protein S4 (predicted)	0	200										0		ND	may be slow to sporulate, some "tetrads" (no spore walls) and horsetail
SPAC17A2.09c	csx1	RNA-binding protein Csx1	0	200										0		ND	mostly diploids, mis of 1 or 2 dots visible
SPBC354.14c	vac8	vacuolar protein Vac8 (predicted)	0	200										0		ND	no complete tetrads, GFP segregating OK just no spore walls
SPCC31H12.08c	ccr4	CCR4-Not complex subunit Ccr4	0	200										0		ND	no meiosis
SPCC1183.12	spo13	sporulation specific guanyl-nucleotide exchange factor Spo13	0	200										0		ND	no spore wall but looks like tetrads i.e. length and shape, GFP a bit of a mess and maybe background fluorescence.
SPAC1F3.06c	spo15	sporulation protein Spo15	0	200										0		ND	no tetrads
SPBC119.04	mei3	meiosis inducing protein Mei3	0	200										0		ND	no tetrads
SPCC24B10.09	rps1702	40S ribosomal protein S17	0	200										0		ND	no tetrads
SPAC144.02	iec1	Ino8 complex subunit Iec1	0	200										0		ND	no tetrads
SPAPB17E12.04c	csn2	COP9/signalosome complex subunit Csn2	0	200										0		ND	no tetrads/spores, cells fused but not sporulated, no DNA replication
SPAC22H10.07	scd2	scaffold protein Scd2	0	200										0		ND	roundish but not spores, GFP OK
SPBC15C4.01c	oca3	TPR repeat protein Oca3/ER membrane protein complex Ecm2 (predicted)	0	200										0		ND	sick no tetrads, quite dead on plate
SPAC17A5.08	erp2	COPII-coated vesicle component Erp2/3/4 (predicted)	0	200										0		ND	sick shape, trying to meiose but messy
SPBC16C6.14	spo2	sporulation specific protein Spo2	0	200										0		ND	tetrad-shaped, no spore walls, GFP segregation defects
SPAC6B12.16	meu26	conserved fungal protein	0	200										0		ND	trying to form tetrads but unsuccessful. GFP segregation seems OK though
SPBC21C3.18	spo4	serine/threonine protein kinase Spo4	0	200										0		ND
SPCC364.03	rpl1702	60S ribosomal protein L17	0	200										0		ND
SPAC2F3.15	lsk1	latrunculin sensitive kinase Lsk1	0	200										0		ND
SPAC1D4.06c	csk1	cyclin-dependent kinase activating kinase Csk1	0	200										0		ND
SPAC22H10.11c	crf1	TOR signaling pathway transcriptional corepressor Crf1 (predicted)	0	200										0		ND
SPAC23C4.16c	atg15	triacylglycerol lipase Atg15	0	200		no tetrads								0		ND
SPAC17C9.15c	unassigned	Schizosaccharomyces specific protein	10	190		97	0	0	0	2	1	0		5	0	CON (97)	Conjugation? GFP OK, mitotic haploids
SPAC140.03	arb1	argonaute binding protein 1	30	170		100								15	0	CON (100)	Conjugation? lots of mitotic haploids
SPCC553.01c	dbl2	meiotic chromosome segregation protein Dbl2	13	117										10	0	CON	Conjugation? some v. elongated cells, chromosome segregation affected
SPCC4B3.08	lsg1	Lsk1 complex gamma subunit Lsg1	18	182										9	0	CON	Conjugation? GFP OK, mitotic haploids
SPBC19C2.09	sre1	sterol regulatory element binding protein, transcription factor Sre1	17	183										8.5	0	CON	Conjugation? GFP OK, mostly haploids
SPAC3H5.13	new4	conserved eukaryotic protein, human C12orf45 ortholog, domain architectures indicate a possible role in translation	14	186										7	0	CON	Conjugation? sick on plate, chrom seg issues, most tets azygotic
SPBC342.04	rpn1301	19S proteasome regulatory subunit Rpn13a	13	187										6.5	0	CON	Conjugation? GFP OK, haploids
SPBC660.11	tcg1	single-stranded telomeric binding protein Tgc1	13	187										6.5	0	CON	Conjugation? mitotic cells, low sporulation
SPBC27B12.10c	tom7	mitochondrial TOM complex subunit Tom7 (predicted)	12	178										6.31579	0	CON	Conjugation? GFP seems oK, mostly mitotic haploids, not quite right, spores not uniform size
SPBP35G2.08c	air1	TRAMP complex zinc knuckle subunit Air1	12	188										6	0	CON	Conjugation? GFP OK, mostly mitotic cells
SPBC21B10.05c	pop3	WD repeat protein Pop3	12	188										6	0	CON	Conjugation? GFP seems OK, mitotic cells fat and long, like diploids
SPBC713.08	tom13	mitochondrial TOM complex assembly protein Tom13 (predicted)	11	188	1									6	8.33333	CON	Conjugation? GFP seems OK, mostly small mitotic haps
SPBC1105.13c	unassigned	Schizosaccharomyces pombe specific protein	12	188										6	0	CON	Conjugation? mostly mitotic haploids, GFP could be affected in tetrads, lots of spores already
SPAC8F11.02c	dph3	diphthamide biosynthesis protein Dph3 (predicted)	11	189										5.5	0	CON	Conjugation? GFP OK, not formed spore walls yet, mostly mitotic cells (slow spo?)
SPCC1753.05	rsm1	RNA export factor Rsm1	10	190										5	0	CON	Conjugation? GFP OK, mix mitotic haploids and really long cells with messed GFP
SPCC4B3.03c	mam301	CBS domain protein implicated in magnesium homeostasis (predicted)	10	190										5	0	CON	Conjugation? GFP OK, mostly haploids
SPCC613.06	rpl902	60S ribosomal protein L9	9	191										4.5	0	CON	Conjugation? haploids, GFP OK
SPCPB1C11.01	amt1	ammonium transporter Amt1	9	192										4.47761	0	CON	Conjugation? GFP OK, mitotic haploids
SPAC3F10.17	ltv1	ribosome biogenesis protein Ltv1 (predicted)	8	192										4	0	CON	Conjugation? azygotic tetrads, rest mitotic haploids
SPAC22E12.18	unassigned	human CCNDBP1 ortholog	4	192	4									4	50	CON	Conjugation? mitotic haploids, GFP segregation unaffected
SPCC584.03c	unassigned	GTPase regulator (predicted)	8	192										4	0	CON	Conjugation? mitotic haploids, GFP segregation unaffected
SPBC26H8.03	cho2	phosphatidylethanolamine N-methyltransferase Cho2	7	194										3.48259	0	CON	Conjugation? haploids
SPAC17A5.16	ftp14	Ubp5 interacting protein Ftp105	6	194										3	0	CON	Conjugation? GFP OK, mitotic haploids, slow sporulation as GFP dots segregated
SPBC2D10.17	clr1	SHREC complex subunit Clr1	6	194										3	0	CON	Conjugation? GFP OK, small haploids
SPAC1610.02c	mrpl1	mitochondrial ribosomal protein subunit L1 (predicted)	5	195										2.5	0	CON	Conjugation? GFP OK, mitotic haploids
SPAC3A12.13c	hcr1	translation initiation factor eIF3j (p35)	4	196										2	0	CON	Conjugation? GFP OK, mitotic haploids
SPAC26A3.04	rpl2002	60S ribosomal protein L20	4	196										2	0	CON	Conjugation? GFP OK, mostly mitotic cells
SPAC6G10.11c	ubi3	ribosomal ubiquitin fusion protein Ubi3	4	196										2	0	CON	Conjugation? GFP OK, small mitotic haploids
SPBC3B8.02	php5	CCAAT-binding factor complex subunit Php5	4	196										2	0	CON	Conjugation? mitosis messed up, 2 or 3 separated dots in mitotic cell
SPBC21D10.10	bdc1	bromodomain protein	4	196										2	0	CON	Conjugation? small mitotic haploids, GFP OK
SPAC1783.06c	atg12	autophagy associated protein Atg12	3	197										1.5	0	CON	Conjugation? GFP OK, mostly mitotic cells
SPAC14C4.10c	unassigned	Nudix family hydrolase	3	197										1.5	0	CON	Conjugation? GFP OK, mostly mitotic cells
SPBC1685.13	fhn1	plasma membrane organization protein Fhn1	3	197										1.5	0	CON	Conjugation? small mitotic
SPAC589.12	cwh43	glycosylceramide biosynthesis protein Cwh43 (predicted)	2	198										1	0	CON	Conjugation? GFP OK, haploids
SPAPB2C8.01	unassigned	cell surface glycoprotein, adhesion molecule (predicted)	2	198										1	0	CON	Conjugation? mix haps and dips
SPCC645.07	rgf1	RhoGEF for Rho1, Rgf1	2	198										1	0	CON	Conjugation? mostly mitotic haploids, few strange cells but tetrads normal
SPBC3E7.01	fab1	1-phosphatidylinositol-3-phosphate 5-kinase Fab1	1	199										0.5	0	CON	Conjugation? fat mitotic, maybe diploids, the one tetrad normal
SPAP11E10.02c	mam3	cell agglutination protein Mam3	1	199										0.5	0	CON	Conjugation? GFP OK, mitotic cells, low sporulation
SPBC29A3.02c	his7	phosphoribosyl-AMP cyclohydrolase/phosphoribosyl-ATP pyrophosphohydrolase His7	1	199										0.5	0	CON	Conjugation? GFP OK, mostly mitotic
SPCC1442.13c	sqs2	meiotic R3H and G-patch domain protein Sqs2	1	199										0.5	0	CON	Conjugation? GFP OK, mostly mitotic cells
SPAP7G5.03	prm1	conjugation protein	1	199										0.5	0	CON	Conjugation? small mitotic, seem old
SPBC16A3.07c	nrm1	negative regulator of MBF	0	200										0		CON	Conjugation? all haploids
SPBC25H2.15	unassigned	SSU-rRNA maturation protein Tsr4 homolog 1 (predicted)	0	200										0		CON	Conjugation? GFP fine, only mitotic cells present
SPAC27D7.03c	mei2	RNA-binding protein involved in meiosis Mei2	0	200										0		CON	Conjugation? GFP OK, haploid mitotic cells
SPCC16C4.10	unassigned	6-phosphogluconolactonase (predicted)	0	200										0		CON	Conjugation? GFP OK, haploids
SPBC215.03c	csn1	COP9/signalosome complex subunit Csn1	0	200										0		CON	Conjugation? GFP OK, mitotic haploids
SPCC1795.06	map2	P-factor	0	200										0		CON	Conjugation? GFP OK, mostly mitotic cells
SPBC17G9.08c	cnt5	Centaurin Cnt5	0	200										0		CON	Conjugation? haploids
SPAC1296.03c	sxa2	serine carboxypeptidase Sxa2	0	200										0		CON	Conjugation? haploids, GFP OK
SPBC1711.05	srp40	nucleocytoplasmic transport chaperone Srp40	0	200										0		CON	Conjugation? mitotic haploids
SPAC1556.05c	cgr1	ribosome biogenesis CGR1 family (predicted)	0	200										0		CON	Conjugation? mitotic haploids
SPCC74.02c	ppn1	mRNA cleavage and polyadenylation specificity factor complex associated protein	0	200										0		CON	Conjugation? mitotic, maybe diploids as longer and fatter
SPCC1494.10	adn3	transcription factor	0	200										0		CON	Conjugation? mostly haploids
SPCC18.06c	caf1	CCR4-Not complex subunit Caf1	0	200										0		CON	Conjugation? mostly weird shaped mitotic cells with GFP also a bit strange
SPBC337.16	cho1	phosphatidyl-N-methylethanolamine N-methyltransferase	0	200										0		CON	Conjugation? no spores, haploids
SPCC188.02	par1	protein phosphatase regulatory subunit Par1	0	200										0		CON	Conjugation? sick mitotic funny shapes
SPAC8E11.07c	alp31	tubulin specific chaperone cofactor A	0	200										0		CON	Conjugation? some chromosomal mitotic segregation problems
SPAC11H11.04	mam2	pheromone p-factor receptor	0	200										0		CON	no tetrads
SPBC25B2.02c	mam1	M-factor transporter Mam1	0	200										0		CON
SPAC20G4.02c	fus1	formin Fus1	0	200										0		CON
SPBC4B4.03	rsc1	RSC complex subunit Rsc1	39	161		100								19.5	0	100	funny sick tetrads
SPAC1250.03	ubc14	ubiquitin conjugating enzyme Ubc14	39	161		100								19.5	0	100
SPBC2F12.09c	atf21	transcription factor Atf21	39	161		100								19.5	0	100
SPAC56F8.12	unassigned	conserved fungal protein	39	161		100								19.5	0	100
SPAC2F7.03c	pom1	DYRK family protein kinase Pom1	38	162		100								19	0	100
SPBC651.05c	dot2	EAP30 family protein Dot2	38	162		100								19	0	100
SPBC16G5.02c	rbk1	ribokinase Rbk1 (predicted)	38	162		100								19	0	100
SPBPB2B2.13	gal1	galactokinase Gal1	38	162		100								19	0	100
SPCC1322.03	trp1322	TRP-like ion calcium channel Trp1322	38	162		100								19	0	100
SPAC15F9.01c	unassigned	central kinetochore associated family protein	36	163	1	100								18.5	2.7027	100
SPBC800.07c	tsf1	mitochondrial translation elongation factor EF-Ts Tsf1	37	163		100								18.5	0	100
SPAC23H4.10c	thi4	thiamine-phosphate dipyrophosphorylase/hydroxyethylthiazole kinase	37	163		100								18.5	0	100
SPCC1235.15	dga1	diacylglycerol O-acyltransferase	37	163		100								18.5	0	100
SPAC644.08	utr4	methionine salvage haloacid dehalogenase-like hydrolase Utr4 (predicted)	37	163		100								18.5	0	100
SPCC1020.11c	ecm6	ER membrane protein complex subunit 6 (predicted)	37	163		100								18.5	0	100
SPCC11E10.06c	elp4	elongator complex subunit Elp4 (predicted)	29	131		100								18.125	0	100
SPAC664.07c	rad9	checkpoint clamp complex protein Rad9	36	164		100								18	0	100
SPCC18B5.06	erf1	translation release factor eRF1	36	164		100								18	0	100
SPAC19D5.06c	din1	Dhp1p-interacting protein Din1	36	164		100								18	0	100
SPAC22A12.03c	csn4	COP9/signalosome complex subunit Csn4	36	164		100								18	0	100
SPAC15E1.05c	ect1	ethanolamine-phosphate cytidylyltransferase (predicted)	36	164		100								18	0	100
SPCC16C4.20c	hap2	HMG box protein (predicted)	36	164		100								18	0	100
SPAC869.11	cat1	amino acid permease, unknown 6	35	165		100								17.5	0	100
SPAC3H1.05	ste24	CAAX prenyl protease (predicted)	35	165		100								17.5	0	100
SPAC9.02c	unassigned	polyamine N-acetyltransferase (predicted)	35	165		100								17.5	0	100
SPBP8B7.13	vac7	Vac7 ortholog (predicted)	35	165		100								17.5	0	100
SPBC1685.15c	klp6	kinesin-like protein Klp6	34	166		100								17	0	100
SPCC63.02c	aah3	alpha-amylase homolog Aah3	34	166		100								17	0	100
SPAC56F8.02	unassigned	AMP binding enzyme (predicted)	34	166		100								17	0	100
SPCC1235.14	ght5	hexose transmembrane transporter Ght5	34	166		100								17	0	100
SPCC1682.16	rpt4	19S proteasome regulatory subunit Rpt4	33	167		100								16.5	0	100
SPAC227.18	lys3	saccharopine dehydrogenase [NAD+, L-lysine forming]	33	167		100								16.5	0	100
SPAC144.06	apl5	AP-3 adaptor complex subunit Apl5	33	167		100								16.5	0	100
SPBC3B8.04c	unassigned	sodium ion transmembrane transporter (predicted)	33	167		100								16.5	0	100
SPCC14G10.04	unassigned	Schizosaccharomyces specific protein	33	168		100								16.4179	0	100
SPAC57A10.12c	ura3	dihydroorotate dehydrogenase Ura3	31	169		100								15.5	0	100
SPAC17A5.02c	dbr1	RNA lariat debranching enzyme Dbr1	31	169		100								15.5	0	100
SPAC7D4.07c	trx1	cytosolic thioredoxin Trx1	34	186		50								15.4545	0	100	sick, only counted 50 due to lack of cells
SPBC11B10.05c	rsp1	random septum position protein Rsp1	30	170		100								15	0	100
SPAC1782.08c	rex3	exonuclease Rex3	30	170		100								15	0	100
SPBC28F2.02	mep33	mRNA export protein Mep33	30	170		100								15	0	100
SPAC977.11	fex1	fluoride channel Fex1	30	170		100								15	0	100
SPBC15D4.10c	amo1	nuclear rim protein Amo1	30	170		100								15	0	100
SPAPJ698.02c	rps002	40S ribosomal protein S0B	29	171		100								14.5	0	100
SPBC19C7.12c	omh1	alpha-1,2-mannosyltransferase Omh1	29	171		100								14.5	0	100
SPCC1682.15	mug122	PX/PXA domain protein	29	171		100								14.5	0	100
SPAC4F10.18	nup37	WD repeat protein, nucleoporin Nup37	28	172		100								14	0	100
SPBC14C8.11c	unassigned	Schizosaccharomyces pombe specific protein	28	172		100								14	0	100
SPCC1235.13	ght6	hexose transporter Ght6	27	173		100								13.5	0	100
SPCC31H12.03c	unassigned	RNA binding protein (predicted)	26	174		100								13	0	100
SPAC3A12.10	rpl2001	60S ribosomal protein L20a	26	174		100								13	0	100
SPAC750.06c	unassigned	S. pombe specific DUF999 protein family 4	26	174		100								13	0	100
SPAP8A3.02c	ofd2	histone H2A dioxygenase Ofd2	26	174		100								13	0	100
SPBC119.06	sco1	copper chaperone Sco1	25	175		100								12.5	0	100
SPBC409.20c	psh3	ER chaperone SHR3 homologue Psh3	25	175		100								12.5	0	100
SPBC19C2.02	pmt1	DNA methyltransferase homolog	25	175		100								12.5	0	100
SPAC25H1.03	mug66	meiotically upregulated gene Mug66	25	175		100								12.5	0	100
SPAC26F1.09	gyp51	GTPase activating protein Gyp51	25	175		100								12.5	0	100
SPCC1672.06c	asp1	inositol hexakisphosphate kinase	25	175		100								12.5	0	100
SPBC1D7.03	clg1	cyclin Clg1 (predicted)	24	176		100								12	0	100
SPCC16C4.17	mug123	meiotically upregulated gene Mug123	24	176		100								12	0	100
SPAC1039.09	isp5	amino acid permease Isp5	23	177		100								11.5	0	100
SPBC776.15c	kgd2	dihydrolipoamide S-succinyltransferase, e2 component of oxoglutarate dehydrogenase complex Kdg2 (predicted)	23	177		100								11.5	0	100
SPBP16F5.05c	yar1	ribosome biogenesis protein Yar1 (predicted)	22	172		100								11.3402	0	100
SPCC736.15	pil1	eisosome BAR domain protein Pil1	21	179		100								10.5	0	100
SPBC4F6.06	kin1	microtubule affinity-regulating kinase Kin1	21	179		100								10.5	0	100
SPAC56E4.03	unassigned	aromatic aminotransferase (predicted)	21	179		100								10.5	0	100
SPAC630.13c	tsc2	tuberin, GTPase activator Tsc2	20	180		100	0	0	0	0		0		10	0	100
SPBC16E9.12c	pab2	poly(A) binding protein Pab2	20	180		100								10	0	100
SPAC30.02c	kti2	elongator complex associated protein Kti2 (predicted)	20	180		100								10	0	100
SPAC8C9.04	unassigned	Schizosaccharomyces specific protein	20	180		100								10	0	100
SPBC31F10.14c	hip3	HIRA interacting protein Hip3	20	180		100								10	0	100
SPAC1B3.20	unassigned	Schizosaccharomyces specific protein	18	182		100								9	0	100	slow, lots still in MI
SPAC644.15	rpp101	60S acidic ribosomal protein A1	17	183		100								8.5	0	100
SPBC12D12.06	srb11	cyclin CycC, Srb mediator subunit Srb11	16	184		100								8	0	100
SPBP4H10.03	oxa102	mitochondrial inner membrane translocase Oxa102	16	184		100								8	0	100
SPCC1450.02	bdf1	Swr1 complex bromodomain subunit Bdf1	16	184		100								8	0	100
SPAC3F10.13	ucp6	UBA domain protein Ucp6	14	186		100								7	0	100
SPCC11E10.04	ppr6	mitochondrial PPR repreat protein Ppr6	13	187		100								6.5	0	100
SPCC126.01c	unassigned	conserved fungal protein	13	187		100								6.5	0	100
SPAC1F7.10	unassigned	hydantoin racemase family (predicted)	12	188		18								6	0	100	rest sick, too difficult to designate as all really sick and different
SPAC10F6.08c	nht1	Ino80 complex HMG box subunit Nht1	11	189		100								5.5	0	100	loads of tetrads, no spore walls though
SPAC26A3.01	sxa1	aspartic protease Sxa1	10	190		100								5	0	100
SPAC144.04c	spe1	ornithine decarboxylase Spe1 (predicted)	9	191		100								4.5	0	100	chromosome segregation OK, lack of spore wall formation
SPBC119.12	rud3	Golgi matrix protein Rud3 (predicted)	5	195		100								2.5	0	100
SPCC663.03	pmd1	leptomycin efflux transporter Pmd1	3	197		100								1.5	0	100	v low sporulation efficiency but normal GFP segregation
SPAC1142.03c	swi2	Swi5 complex subunit Swi2	18	182		100			1					9	0	99.0099
SPCC18.01c	adg3	beta-glucosidase Adg3 (predicted)	38	162		99	1							19	0	99
SPAC3C7.14c	obr1	ubiquitinated histone-like protein Uhp1	37	163		99					1			18.5	0	99
SPAC10F6.12c	mam4	protein-S isoprenylcysteine O-methyltransferase Mam4	36	164		99				1				18	0	99
SPCC825.01	unassigned	ATPase, involved in cytoplasmic translational initiation (predicted)	36	164		99	1							18	0	99
SPBC28F2.10c	kap1	chromatin remodeling complex subunit Ngg1	34	166		99						1		17	0	99
SPAC1952.17c	unassigned	GTPase activating protein, unknown biological role (predicted)	34	166		99					1			17	0	99
SPCC965.05c	thp1	uracil DNA N-glycosylase Thp1	33	168		99	1							16.4179	0	99
SPBC1711.08	aha1	chaperone activator Aha1	31	168	1	99				1				16	3.125	99
SPBC354.10	def1	RNAPII degradation factor	32	168		99	1							16	0	99
SPCC794.10	ugp1	UTP-glucose-1-phosphate uridylyltransferase-like Ugp1	32	168		99				1				16	0	99
SPAC110.02	pds5	cohesin-associated protein Pds5	31	169		99							1	15.5	0	99	E=1
SPAC25G10.05c	his1	ATP phosphoribosyltransferase	31	169		99					1			15.5	0	99
SPBC1271.07c	unassigned	N-acetyltransferase (predicted)	31	169		99	1							15.5	0	99
SPAC222.16c	csn3	COP9/signalosome complex subunit Csn3	30	170		99	1							15	0	99
SPBC1711.12	ppp16	serine-type peptidase activity	29	171		99	1							14.5	0	99
SPAC19G12.08	scs7	sphingosine hydroxylase Scs7	28	172		99					1			14	0	99
SPCC1259.05c	cox9	cytochrome c oxidase subunit VIIa (predicted)	26	174		99	1							13	0	99
SPAC29B12.13	unassigned	S-(hydroxymethyl)glutathione synthase activity (predicted)	25	175		99		1						12.5	0	99
SPAC1610.04	mug99	meiotically upregulated gene Mug99	22	178		99					1			11	0	99
SPAC27D7.12c	but1	neddylation pathway protein But1	22	178		99					1			11	0	99
SPCC1393.10	ctr4	copper transporter complex subunit Ctr4	20	180		99	1							10	0	99
SPBC354.04	unassigned	Schizosaccharomyces specific protein	17	183		99						1		8.5	0	99
SPBC11B10.10c	pht1	histone H2A variant	8	92		99		1						8	0	99	sporulated already, GFP OK
SPAC20G8.10c	atg6	autophagy associated beclin family protein Atg6	11	178	3	99	1							7.29167	21.4286	99
SPBC1604.20c	tea2	kinesin family plus-end microtubule motor Tea2	9	191		99							1	4.5	0	99	K=1,already through meiosis and hatched
SPAC186.03	unassigned	L-asparaginase (predicted)	4	96		99				1				4	0	99
SPAC26A3.07c	rpl1101	60S ribosomal protein L11	39	161		98	1			1				19.5	0	98
SPAC1834.08	mak1	histidine kinase Mak1	39	161		98	1				1			19.5	0	98
SPAC6B12.07c	unassigned	ubiquitin-protein ligase E3 (predicted)	36	164		98					1		1	18	0	98	K=1
SPBC1711.06	rpl401	60S ribosomal protein L2	34	166		98					2			17	0	98
SPBC1347.13c	mrm1	mitochondrial ribose methyltransferase Mrm1 (predicted)	34	166		98					2			17	0	98
SPAC14C4.14	atp1	F1-ATPase alpha subunit	33	167		98	1	1						16.5	0	98
SPAC4A8.07c	lcb4	sphingoid long chain base kinase (predicted)	33	167		98	1	1						16.5	0	98
SPBC17D1.07c	npg1	GTPase regulator Rng2-like (predicted)	31	169		98	2							15.5	0	98
SPAC25B8.17	yfp1	intramembrane aspartyl protease of the perinuclear ER membrane Ypf1 (predicted)	30	170		98				2				15	0	98
SPAC1610.03c	crp79	poly(A) binding protein Crp79	29	171		98				1	1			14.5	0	98
SPAC11H11.05c	fta6	Mis6-Sim4 complex Fta6	26	174		98				1	1			13	0	98
SPAC869.08	pcm2	protein-L-isoaspartate O-methyltransferase	26	174		98	1				1			13	0	98
SPAC31G5.07	dni1	tetraspan protein Dni1 conserved fungal protein	26	174		98	2							13	0	98
SPAC1486.04c	alm1	medial ring protein Alm1	18	182		98	1						1	9	0	98	K=1
SPAC4D7.03	pop2	F-box/WD repeat protein Pop2	12	188		98	2							6	0	98
SPBC16A3.18	cip1	RNA-binding protein Cip1	11	189		98						2		5.5	0	98
SPAC1952.02	tma23	ribosome biogenesis protein Tma23 (predicted)	5	195		98					1		1	2.5	0	98	F = 1
SPAC13D6.04c	btb3	BTB/POZ domain protein Btb3	26	174		97				1	1			13	0	97.9798
SPAC6C3.07	mug68	sequence orphan	39	161		97	3							19.5	0	97
SPAC4G8.11c	atp10	F1-F0 ATPase assembly protein	39	161		97				1	2			19.5	0	97
SPBP18G5.03	toc1	sequence orphan	33	167		97	1			1		1		16.5	0	97
SPBC8D2.11	unassigned	Schizosaccharomyces specific protein	21	179		97	2			1				10.5	0	97
SPAC9E9.11	plr1	pyridoxal reductase Plr1	20	180		97	2				1			10	0	97
SPAC31A2.02	trm112	tRNA (guanine-N2-)-methyltransferase regulatory subunit Trm112	34	166		97	1		1		1		1	17	0	96.0396	A=1
SPCC830.10	ham1	nucleoside triphosphatase Ham1 (predicted)	39	161		96	1			2		1		19.5	0	96
SPAC31G5.11	pac2	cAMP-independent regulatory protein Pac2	37	163		96						4		18.5	0	96
SPAC1783.02c	vps66	acyltransferase	31	169		96	2				1		1	15.5	0	96	E=1
SPCC1494.03	arz1	sequence orphan	31	169		96	2			2				15.5	0	96
SPBC1604.25	pet117	cytochrome c oxidase assembly protein Pet117 (predicted)	20	180		96					2		2	10	0	96	E=2
SPCC794.09c	tef101	translation elongation factor EF-1 alpha Ef1a-a	20	180		96	1			1	1		1	10	0	96	K=1
SPBC31F10.05	mug37	conserved fungal protein	28	172		100			5					14	0	95.2381
SPBC1921.01c	rpl3701	60S ribosomal protein L37	36	164		95	1	1			2	1		18	0	95
SPAC1F12.04c	unassigned	peroxisomal protein Pex11 paralog (predicted)	23	177		95	3				2			11.5	0	95
SPAC1F5.09c	shk2	PAK-related kinase Shk2	21	178		95	2	1			1	1		10.5528	0	95
SPBC4F6.15c	swi10	DNA repair endonuclease Swi10	21	179		95		3			2			10.5	0	95
SPAC3C7.12	tip1	CLIP170 family protein Tip1	18	182		96	2		2	1	1			9	0	94.1176
SPBC577.02	rpl3801	60S ribosomal protein L38	34	166		96			3	1	1		2	17	0	93.2039	K=2
SPBC106.05c	tim11	F0-ATPase subunit E	29	171		96	1		3	1			2	14.5	0	93.2039	K=2
SPBC23E6.08	sat1	Golgi membrane exchange factor subunit Sat1 (predicted)	20	180		93	3			3	1			10	0	93
SPAC27E2.01	unassigned	alpha-amylase homolog (predicted)	7	197		48		1	2				1	3.43137	0	92.3077	a=1
SPAC27F1.10	unassigned	Schizosaccharomyces pombe specific protein	39	161		93	4	1	1	1			1	19.5	0	92.0792	E=1
SPAC12G12.13c	cid14	poly(A) polymerase Cid14	25	175		92	2	1		2	1		2	12.5	0	92	K=2
SPCC895.05	for3	formin For3	25	175		91	4				2		3	12.5	0	91	B=2 & L=1
SPCC553.08c	ria1	GTPase Ria1 (predicted)	20	180		91	4				4		1	10	0	91	C=1
SPAC13A11.03	mcp7	meiosis specific coiled-coil protein Mcp7	50	150		60	14	3	23	10	4	7	2	25	0	48.7805	K=1 & G=1
SPAC890.07c	rmt1	type I protein arginine N-methyltransferase Rmt1	150	50		76	12	3	58	6		3		75	0	48.1013
SPAC664.10	klp2	minus-end directed microtubule motor kinesin-14, Klp2	129	71		79	6	2	65	9		4		64.5	0	47.8788
SPCC613.12c	raf1	CLRC ubiquitin E3 ligase complex specificiy factor Raf1/Dos1	108	92		76	10	6	62	5	1	2		54	0	46.9136
SPAC1F8.08	unassigned	Schizosaccharomyces pombe specific protein	127	73		100	9	2	95	7		4		63.5	0	46.0829
SPAC27D7.14c	tpr1	RNA polymerase II associated Paf1 complex subunit Tpr1	45	153		35	12	3		6	10	10		22.7273	0	46.0526	2 monads, K=4 & L=2
SPBC2G2.05	rpl1603	60S ribosomal protein L13/L16 (predicted)	151	49		83	7	3	91	4				75.5	0	44.1489
SPAC25G10.04c	rec10	meiotic recombination protein Rec10	120	75	5	42	8	4		3	1	20	18	62.5	4	43.75	E=18, 2 x dyad with 2-2 phenotype, 1 x triad with 2-1-1 and 1 x triad with 2-1-0 phenotype
SPAPB17E12.02	yip12	SMN family protein Yip12	148	52		79	8	4	84	4		2	3	74	0	42.9348	D=1 & K=2
SPAC823.02	unassigned	OVERLAPs mitochondrial TOM complex subunit Tom6 (predicted)	144	56		86	8	2	117	2		2		72	0	39.6313
SPBC29A10.14	rec8	meiotic cohesin complex subunit Rec8	115	85		39	20	5		11	12	6	7	57.5	0	39	G=1 & A=6
SPCC126.15c	sec65	signal recognition particle subunit Sec65 (predicted)	74	126		39	10	21			6	16	8	37	0	39	mixture azygotic and zygotic asci C=3 & E=5
SPBC1703.08c	unassigned	5-formyltetrahydrofolate cyclo-ligase (predicted)	154	46		76	6	7	124	10			1	77	0	33.9286	F=1
SPBC18E5.14c	unassigned	Schizosaccharomyces specific protein	146	54		96		2	203	1	1			73	0	31.6832
SPAC17A5.11	rec12	meiotic recombination endonuclease Rec12	88	96	16	34	13	7	10	13	7	6	21	52	15.3846	30.6306	A=6 & D=3 & B=7 & E=3 & K=1 & J=1
SPAC15E1.07c	moa1	meiotic kinetochore protein (Meikin) Moa1	75	105	20	30	21	7		18	7	17		47.5	21.0526	30
SPAC3C7.08c	elf1	AAA family ATPase ELf1	76	120	3	19	19	40		3	2	13	4	39.6985	3.79747	19	triad 1, B=1 & C=1 & E=1 & K=1
SPAC57A7.15c	unassigned	Schizosaccharomyces specific protein	133	67			100							66.5	0	0
SPAC19G12.11	coq9	ubiquinone biosynthesis protein Coq9 (predicted)	60	140	2		97	1				2		30.6931	3.22581	0
SPACUNK4.08	dpp2	dipeptidyl peptidase (predicted)	171	29		90	4	1		2		3		85.5	0	90
SPAC23D3.01	pdp3	PWWP domain protein, involved in chromatin remodeling (predicted)	143	57		99	1		10					71.5	0	90
SPBC19G7.04	unassigned	DNA-binding metalloprotease involved in DNA-protein crosslink removal (predicted)	137	63		90	7	1			1	1		68.5	0	90
SPAC23G3.02c	sib1	ferrichrome synthetase Sib1	132	68		90	2	1				5	2	66	0	90	K=1 & J=1
SPBC354.13	rga6	GTPase activating protein Rga6	128	72		90	7	1			1	1		64	0	90
SPBC215.06c	unassigned	human LYHRT homolog	128	72		90	3	3		4				64	0	90
SPAPB8E5.02c	rpn502	19S proteasome regulatory subunit Rpn502	121	79		99	1		10					60.5	0	90
SPBC3H7.18	tam8	Schizosaccharomyces specific protein Tam8	105	94	1	90	4	1		1	3	1		53	0.943396	90
SPCC736.08	cbf11	transcription factor	104	96		90	1				8		1	52	0	90	K=1
SPCC4E9.01c	rec11	meiotic cohesin complex subunit Rec11	93	101	6	90	4			1	4		1	49.5	6.06061	90	k=1
SPAC607.02c	unassigned	conserved fungal protein	91	109		90	5	1		2	2			45.5	0	90
SPCC1442.04c	unassigned	meiotic recombination protein (predicted)	78	122		90	5			1	1	2	1	39	0	90	K=1
SPBC83.19c	unassigned	Schizosaccharomyces pombe specific protein	158	42		92	2			4	1	3	1	79	0	89.3204	K=1
SPAC30D11.01c	gto2	alpha-glucosidase (predicted)	147	53		92	3	2	3	2	1			73.5	0	89.3204
SPAC8C9.03	cgs1	cAMP-dependent protein kinase regulatory subunit Cgs1	63	137		92	4		3		2	1	1	31.5	0	89.3204	K=1
SPAC1296.02	cox4	cytochrome c oxidase subunit IV	59	141		91	3	3	2	1	1		1	29.5	0	89.2157	K=1
SPAC4G9.19	unassigned	DNAJ domain protein DNAJB family (predicted)	45	155		98			10	1		1		22.5	0	89.0909
SPBC28E12.06c	lvs1	beige protein homolog	175	25		89	1	1		5		4		87.5	0	89
SPAC4G9.20c	ymc1	mitochondrial carrier with solute carrier repeats, organic acid transmembrane transporter (predicted)	162	38		89	4	4		2		1		81	0	89
SPBC646.17c	dic1	dynein intermediate chain Dic1	137	63		89	8			2		1		68.5	0	89
SPAC2F3.12c	plp1	thioredoxin fold protein Plp1 (predicted)	121	79		89	4	4		2		1		60.5	0	89
SPAC3C7.06c	pit1	serine/threonine protein kinase Pit1	120	80		89	4	3				4		60	0	89
SPCC70.03c	put1	proline dehydrogenase Put1 (predicted)	120	80		89	6	2			3			60	0	89
SPAC19A8.04	erg5	C-22 sterol desaturase Erg5	99	99	2	89	8	1		1	1			50.5	1.9802	89	some tetrads strange,some with 5 spores (3 normal, 2 small)
SPBC28E12.04	unassigned	Schizosaccharomyces specific protein	72	128		89	2	3			1	2	3	36	0	89	L=1 & K=2
SPBPB21E7.01c	eno102	enolase	131	69		96	1		8	3				65.5	0	88.8889
SPBC16E9.15	unassigned	heat shock factor binding protein (predicted)	96	104		95	2		7	1	1	1		48	0	88.785
SPAC23H3.03c	npr2	SEA/Iml1/Npr2/3 complex subunit Npr2 (predicted)	84	116		95	5		7					42	0	88.785
SPBC839.14c	see1	methyltransferase involved in vesicle-mediated transport See1 (predicted)	132	68		99			12			1		66	0	88.3929
SPBC23G7.16	ctr6	copper transporter Ctr6	99	101		99			12				1	49.5	0	88.3929	K=1
SPAC1B1.02c	unassigned	NAD/NADH kinase (predicted)	131	69		91	7	1	3		1			65.5	0	88.3495
SPAC12B10.14c	ppk2	serine/threonine protein kinase Ppk2	148	52		98	2		11					74	0	88.2883
SPBC106.04	ada1	adenosine deaminase Ada1	78	122		97	7	2			4			39	0	88.1818
SPBC1198.11c	reb1	RNA polymerase I transcription termination factor Reb1	149	51		96	1	1	9	1			1	74.5	0	88.0734	K=1
SPBC23E6.05	arx1	ribosomal export complex Arx1	124	76		96	1		9				3	62	0	88.0734	K=3
SPBC1347.02	fkbp39	FKBP-type peptidyl-prolyl cis-trans isomerase	105	95		96	4		9					52.5	0	88.0734
SPAC8C9.14	prr1	transcription factor Prr1	142	58		88	3	5		2		2		71	0	88
SPBC216.02	mcp5	cortical anchoring factor for dynein Mcp5/Num1	140	60		88	2			6		2	2	70	0	88	B=2
SPBC1718.03	ker1	RNA polymerase I transcription factor subunit Ker1	115	85		88	6	2		1	1	1	1	57.5	0	88	B=1
SPAC1093.06c	dhc1	dynein heavy chain	97	94	6	88	4	1			3	1	3	52.2843	5.82524	88	triads:1 K=2 & G=1
SPAC22G7.03	unassigned	Schizosaccharomyces specific protein	103	97		88	8	1		2			1	51.5	0	88	K=1
SPBC21B10.03c	ath1	ataxin-2 homolog	96	104		88	11					1		48	0	88
SPAC1805.04	nup132	nucleoporin Nup132	61	139		88	7	1		1	1	1	1	30.5	0	88	E=1
SPAC9E9.08	rad26	ATRIP	143	57		94	2	2	7	1			1	71.5	0	87.8505	K=1
SPAC4A8.06c	unassigned	esterase/lipase (predicted)	128	72		94	2		7	2	1	1		64	0	87.8505
SPBC2A9.13	unassigned	dubious	102	98		92	3	1	5	3		1		51	0	87.619
SPBC4B4.07c	usp102	U1 snRNP-associated protein Usp102	139	56	5	97	2		11	1				72	3.47222	87.3874
SPAC513.06c	dhd1	D-xylose 1-dehydrogenase (NADP+) (predicted)	159	41		89	7	2	2		1		1	79.5	0	87.2549	K=1
SPBP8B7.26	unassigned	Schizosaccharomyces specific protein	106	94		94	4		8	1		1		53	0	87.037
SPAC589.11	mug82	translation release factor	97	99		94	4	0	8	1	0	1		49.4898	0	87.037
SPAC20G8.02	unassigned	mitochondrial DDHD family phospholipase (predicted)	152	48		87	5	1		5		2		76	0	87
SPAC630.09c	mug58	glycerate kinase	149	51		87	10	1		2				74.5	0	87
SPAC9G1.10c	inp53	inositol polyphosphate phosphatase Inp53 (predicted)	135	65		87	4			6		3		67.5	0	87
SPBC1685.01	pmp1	dual-specificity MAP kinase phosphatase Pmp1	112	87		87	4			7		2		56.2814	0	87
SPBC18H10.15	ppk23	serine/threonine protein kinase Ppk23	112	88		87	4	1		5		3		56	0	87
SPCC16C4.06c	pus3	RNA pseudouridine synthase Pus3 (predicted)	103	97		87	2	3		8				51.5	0	87
SPBC1289.06c	ppr8	sequence orphan	100	100		87	5	2			6			50	0	87
SPBC32F12.08c	duo1	DASH complex subunit Duo1	86	114		87	4				7		2	43	0	87	C=2
SPBPJ4664.06	gpt1	UDP-glucose-glycoprotein glucosyltransferase Gpt1	79	121		87	7				3	3		39.5	0	87
SPAC16A10.05c	dad1	DASH complex subunit Dad1	137	63		99	1		14					68.5	0	86.8421
SPACUNK4.16c	tps3	alpha,alpha-trehalose-phosphate synthase (predicted)	83	117		92	3	1		6	3		1	41.5	0	86.7925	J=1
SPAC1002.14	itt1	ubiquitin-protein ligase E3	143	55	2	97	1	2	12					72.5	1.37931	86.6071
SPBP22H7.08	rps1002	40S ribosomal protein S10	92	108		97	2		12	1				46	0	86.6071
SPBC29A10.10c	dbl8	tRNA-splicing endonuclease positive effector Dbl8	111	89		90	2	1	4		3		4	55.5	0	86.5385	K=4
SPBC2D10.20	ubc1	ubiquitin conjugating enzyme Ubc1	148	52		96	1	1	11			2		74	0	86.4865
SPAC22F3.08c	rok1	ATP-dependent RNA helicase Rok1	146	54		89	3		3	4	1	3		73	0	86.4078
SPBC18H10.04c	sce3	translation initiation factor eIF4B	62	138		88			2		1		11	31	0	86.2745	K=2 & J=8 & L=1
SPBC1778.04	spo6	Spo4-Spo6 kinase complex regulatory subunit Spo6	132	68		94	4	1	9	1				66	0	86.2385
SPAC3H8.03	img2	mitochondrial ribosomal protein subunit Mrpl49/Img2 (predicted)	155	45		86	6	2		3		3		77.5	0	86
SPAC5D6.02c	mug165	Clr6 histone deacetylase complex subunit Mug165	139	61		86	2	1		7	1	3		69.5	0	86
SPAC57A7.12	ssz1	heat shock protein Ssz1 (predicted)	138	62		86	7	2		2	1	1	1	69	0	86	K=1
SPBC1685.17	unassigned	Schizosaccharomyces pombe specific protein	133	64	3	86	6	3		1	3	1		68	2.20588	86
SPCC736.02	unassigned	Schizosaccharomyces specific protein	129	71		86	6	2				4	2	64.5	0	86	K=2
SPBC29A10.09c	tri1	triman, ribonuclease involved in priRNA formation Tri1	129	71		86	9			4		1		64.5	0	86
SPBC365.01	crs103	sec14 cytosolic factor family, glycerophospholipid-transfer protein Crs103 (predicted)	116	84		86	3	2		7		1	1	58	0	86	K=1
SPAC16E8.01	shd1	cytoskeletal protein binding protein Sla1 family, Shd1 (predicted)	80	120		86	4	2		1	7			40	0	86
SPBC16D10.06	zrt1	ZIP zinc transporter Zrt1	73	127		86	1			1	4		8	36.5	0	86	sick on plate G=1 J=7
SPCC594.07c	bqt3	bouquet formation protein, Bqt3	39	138	23	86	6	1			5	1	1	31	37.0968	86	E=1
SPAC105.03c	unassigned	transcription factor (predicted)	141	59		98	1	0	14	1	0	0		70.5	0	85.9649
SPAC24C9.14	otu1	ubiquitin-specific protease	136	62		90	2	1	5	2		4	1	68.6869	0	85.7143	G=1
SPAC26F1.08c	unassigned	malate transmembrane transporter (predicted)	122	78		100			17					61	0	85.4701
SPBC1105.09	ubc15	ubiquitin conjugating enzyme Ubc15	99	101		94	3		10				3	49.5	0	85.4545	K=1 & A=2
SPAC26A3.10	cnt6	centaurin ADOP ribosylation factor GTPase activating protein family (predicted)	120	80		93	2		9	4	1			60	0	85.3211
SPAC23A1.07	unassigned	ubiquitin-protein ligase E3 (predicted)	96	104		93	0	0	11	3	2			48	0	85.3211
SPAC22F3.03c	rdh54	ATP-dependent DNA helicase Rdh54	140	60		97			14	3				70	0	85.0877
SPAC26H5.02c	mgs1	DNA replication ATPase Mgs1 (predicted)	168	32		85	2	3		9		1		84	0	85
SPAC821.07c	moc3	transcription factor Moc3	121	79		85	6	5				4		60.5	0	85
SPAC17A5.18c	rec25	meiotic recombination protein Rec25	136	34		90	5	1	6		2	2		80	0	84.9057
SPAC688.13	scn1	TatD DNase family Scn1	137	63		89	10	1	5					68.5	0	84.7619
SPBC651.12c	dbl7	Schizosaccharomyces specific protein, double strand break localizing Dbl7	132	68		89	5	1	5		2	3		66	0	84.7619
SPBC337.09	erg28	Erg28 protein	48	152		94	2	1	11		1	1	1	24	0	84.6847	K=1
SPAC19A8.10	rfp1	ubiquitin-protein ligase E3	118	83		96	1	1	14		1		1	58.7065	0	84.2105	K=1
SPAC24H6.11c	unassigned	sulfate transmembrane transporter (predicted)	141	59		95	5		13					70.5	0	84.0708
SPAC4G9.12	idn1	gluconokinase	153	47		84	3	4		6		3		76.5	0	84
SPAC25G10.03	zip1	transcription factor Zip1	147	53		84	5			9			2	73.5	0	84	J=2
SPBC354.05c	sre2	membrane-tethered transcription factor	145	55		84	8	3		1		3	1	72.5	0	84	D=1
SPBC30B4.02c	sqs1	R3H and G-patch domain protein Sqs1 (predicted)	129	71		84	8	1		4	1	1	1	64.5	0	84	K=1
SPBC2F12.11c	rep2	transcriptional activator Rep2	129	71		75	10	1		1	1	2		64.5	0	83.3333	very long
SPAC29B12.04	snz1	pyridoxine biosynthesis protein	148	52		83	9	3		3		2		74	0	83
SPBC4C3.04c	dss4	guanyl-nucleotide exchange factor (predicted)	145	55		83	7	2		4	1	3		72.5	0	83
SPBC30D10.18c	rpl102	60S ribosomal protein L10a	128	72		83	11	2		4				64	0	83
SPCC794.08	efr3	HEAT repeat protein, involved in protein localisation to plasma membrane (predicted)	117	83		83	4	6			7			58.5	0	83
SPBC106.01	mph1	dual specificity protein kinase Mph1	113	87		83	6	1		3	7			56.5	0	83
SPAC3A12.06c	unassigned	sodium/calcium exchanger (predicted)	106	94		83	2	4		10	1			53	0	83
SPAC17C9.14	pex19	Pex19 protein (predicted)	60	140		82	7	3			6		1	30	0	82.8283	F=1
SPBC4B4.06	vps25	ESCRT II complex subunit Vps25	56	144		86	6	6	4	1		1		28	0	82.6923
SPAC19B12.07c	unassigned	human ZNF277P ortholog	153	47		98			19	1			1	76.5	0	82.3529	K=1
SPAC24B11.12c	unassigned	P-type ATPase (predicted)	135	65		98	1	1	18		1			67.5	0	82.3529
SPAC2F3.18c	unassigned	ribonuclease kappa ortholog (predicted)	96	104		84	8	1	2	2	2	1	2	48	0	82.3529	K=2
SPBC29A3.07c	sap14	U2 snRNP-associated protein SF3B14 Sap14	155	45		97	2		18	1				77.5	0	82.2034
SPAPB24D3.01	toe3	transcription factor(predicted)	148	52		92	4	1	12	2		1		74	0	82.1429
SPBC56F2.14	mrpl44	mitochondrial ribosomal protein subunit l44	69	131		87	5	3	6	1	1	2	1	34.5	0	82.0755	K=1
SPAC664.15	caf4	CCR4-Not complex subunit Caf4/Mdv1 (predicted)	153	46	1	82	6	2		3	3	4		77	0.649351	82
SPCC364.01	cif1	calnexin independence factor Cif1	153	47		82	6	3		7		2		76.5	0	82
SPBC16C6.02c	vps1302	chorein homolog	124	76		91	5	1	11	1	2			62	0	81.982
SPAC328.05	hrb1	RNA-binding protein involved in export of mRNAs	80	120		86	11		5	1		1	1	40	0	81.9048	K=1
SPAC17G8.09	shg1	Set1C complex subunit Shg1	50	150		85	6	2	4	1	3	3		25	0	81.7308
SPAC17H9.14c	pdi2	protein disulfide isomerase	140	60		92	4	4	13					70	0	81.4159
SPAC15E1.09	grx2	glutaredoxin Grx2	128	72		92	3	14		4				64	0	81.4159
SPBC24C6.05	sec28	coatomer epsilon subunit	82	118		95		3	17				2	41	0	81.1966	K=2
SPAC25H1.02	jmj1	histone demethylase Jmj1 (predicted)	135	65		82	7	7	1	3		1		67.5	0	81.1881
SPBC3D6.05	ptp4	phosphatidate cytidylyltransferase Ptp4	42	158		86	10		6	2	1	1		21	0	81.1321
SPCC4B3.02c	got1	Golgi transport protein Got1 (predicted)	94	106		90	5	2	11	1		1	1	47	0	81.0811	K=1
SPAC22F8.11	plc1	phosphoinositide phospholipase C Plc1	117	83		94		2	16	2	1	1		58.5	0	81.0345
SPAC20G8.07c	erg2	C-8 sterol isomerase Erg2	153	47		81	5	2		4	4	4		76.5	0	81
SPAC688.16	Unassigned	human TMEM254 ortholog	135	65		81	5	0	0	4	9	0	1	67.5	0	81	E=1
SPAC22A12.07c	ogm1	protein O-mannosyltransferase Ogm1	130	76		81	4	3			10	2		63.1068	0	81
SPBP4H10.08	qcr10	ubiquinol-cytochrome-c reductase complex subunit Qcr10	153	47		80	8	2		9				76.5	0	80.8081
SPCC550.11	unassigned	karyopherin/importin (predicted)	78	116	2	79	11				7	1		40.8163	2.5	80.6122	4mon, 3 tri, B=2
SPBC16D10.02	trm11	tRNA (guanosine) methyltransferase Trm11	95	105		95	4	1	18					47.5	0	80.5085
SPAC1782.09c	clp1	Cdc14-related protein phosphatase Clp1/Flp1	158	42		80	8	1		7		4		79	0	80
SPBC11C11.07	rpl1801	60S ribosomal protein L18	95	105		92	4		15	3	1			47.5	0	80
SPAC27D7.02c	grp1	GRIP domain protein Grp1 (predicted)	49	151		96	1		21	2		1		24.5	0	79.3388
SPBC29B5.03c	rpl26	60S ribosomal protein L26	122	79		88	5	1	12	1		4		60.6965	0	79.2793
SPBC29A3.03c	gid2	GID complex ubiquitin-protein ligase E3 subunit Gid2/Rmd5 (predicted)	100	79	21	88	3	4	11	3		1	1	60.5	17.3554	79.2793	K=1
SPAC26A3.16	dph1	UBA domain protein Dph1	140	60		95	2		20	2		1		70	0	79.1667
SPBC215.04	git11	heterotrimeric G protein gamma subunit Git11	100	100		95	1	1	20	1			2	50	0	79.1667	G=2
SPBC1773.12	unassigned	transcription factor, zf-fungal binuclear cluster type (predicted)	121	79		79	8	4		3	2	1	3	60.5	0	79	B=1 & E=2
SPCC320.03	unassigned	transcription factor	73	127		79	8	4		8	1			36.5	0	79
SPAC24C9.08	cps1	vacuolar carboxypeptidase (predicted)	131	69		97		1	23	2				65.5	0	78.8618
SPAC23E2.01	fep1	iron-sensing transcription factor Fep1	116	84		85	3	4	8	5	1	2		58	0	78.7037
SPBC21C3.11	ubx4	UBX domain protein Ubx4	153	47		84	13	2	7	1				76.5	0	78.5047
SPCC576.01c	xan1	alpha ketoglutarate dependent xanthine dioxygenase Xan1	147	53		87	6	1	11	3	1		2	73.5	0	78.3784	G=2
SPAC1F8.01	ght3	hexose transporter Ght3	136	64		94		3	20	2			1	68	0	78.3333	B=1
SPBC31F10.09c	nut2	mediator complex subunit Med10	141	59		78	4	3		9		6		70.5	0	78
SPBC887.08	unassigned	Schizosaccharomyces specific protein	152	48		99	1		27					76	0	77.9528
SPAC8E11.02c	rad24	14-3-3 protein Rad24	130	70		77	5	2		4	6	3	2	65	0	77.7778	K=1 & B=1
SPAC1786.04	unassigned	Schizosaccharomyces pombe specific protein	134	66		87	9	2	12	2				67	0	77.6786
SPAC3A12.09c	ure4	urease accessory protein UreD	144	56		80	8	2	3	6	1	3		72	0	77.6699
SPAC4H3.06	unassigned	human C19orf60 homolog	127	73		97		2	25	1				63.5	0	77.6
SPBC25B2.03	unassigned	zf-C3HC4 type zinc finger	91	109		79	5	4		7		5	2	45.5	0	77.451	A=1 & E=1
SPBC2D10.16	Mhf1	FANCM-MHF complex subunit, Mhf1	151	49		91	1	2	19	2		3		75.5	0	77.1186
SPBC106.20	exo70	exocyst complex subunit Exo70	82	118		77	12	5		2		4		41	0	77
SPAP27G11.15	slx1	structure-specific endonuclease catalytic subunit	145	55		90	2	1	18	5		2		72.5	0	76.2712
SPAC1F3.05	gga21	Golgi localized Arf binding gamma-adaptin ortholog Gga21	139	61		90	4	2	18	3		1		69.5	0	76.2712
SPAC15A10.16	bud6	actin interacting protein 3 homolog Bud6	50	150		83	4	6	9	4	2	1		25	0	76.1468
SPBC1709.05	sks2	heat shock protein Sks2	102	93	2	76	12	5		4	1		2	52.7919	1.92308	76	triads 3, B=1& K=1
SPBC365.03c	rpl2101	60S ribosomal protein L21	49	151		76	6	2		4	5		7	24.5	0	76	K=3 & L=4
SPAC23H4.17c	srb10	cyclin-dependent protein kinase Srb10	117	85		85	6		12	4	1	3	1	57.9208	0	75.8929	K=1
SPAC23A1.04c	mnl1	alpha mannosidase-like protein	158	42		77	10	3	2	7		3		79	0	75.4902
SPAC29A4.17c	unassigned	mitocondrial FUN14 family protein	109	91		82	7	1	9	7	1	2		54.5	0	75.2294
SPAC2C4.09	unassigned	mitochondrial calcium uniporter regulator (predicted)	70	130		90	6		20	2	1	1		35	0	75
SPCC417.07c	mto1	MT organizer Mto1	65	133	2	75	7	4		2	7	4	1	33.5	2.98507	75	C=1
SPAC17A2.06c	vps8	CORVET complex WD repeat/ ubiquitin-protein ligase E3 subunit Vps8 (predicted)	45	155		74	9	1			13		2	22.5	0	74.7475	A=1 & F=1
SPAC22H10.13	zym1	metallothionein Zym1	135	65		79	11	1	6	4	2	3		67.5	0	74.5283
SPBC29A3.21	unassigned	Schizosaccharomyces pombe specific protein	148	52		93	1	1	25	2	1	1	1	74	0	74.4	J=1
SPAC1002.20	unassigned	Schizosaccharomyces pombe specific protein	79	121		81	6	2	9	5	3	3		39.5	0	74.3119
SPAC18G6.15	mal3	microtubule plus-end binding protein, EB1 family Mal3	149	51		83	3	2	12	8		1	3	74.5	0	74.1071	G=1 & E=2
SPAC22E12.14c	sck2	serine/threonine protein kinase Sck2	136	64		90	3		22	4		3		68	0	73.7705
SPAC1782.01	ecm29	proteasome assembly chaperone Ecm29	100	100		86	6	1	17	5	1		1	50	0	73.5043	A=1
SPAC17H9.11	gmf1	cofilin/tropomyosin family protein	122	79		88	2	2	20	3	1	3	1	60.6965	0	73.3333	A=1
SPBC16C6.05	tma22	translation machinery associated protein ortholog Tma22 (predicted)	87	113		93	4		27	3				43.5	0	73.2283
SPAC2C4.17c	msy2	MS ion channel protein 2 (predicted)	122	78		73	9	11		2		4	1	61	0	73	B=1
SPBC1778.02	rap1	telomere binding protein Rap1	39	147	8	73	9	4		4	6	4		24.2268	17.0213	73	very sick, also 6 monads
SPBP4H10.12	unassigned	protein with a role in ER delivery of tail-anchored membrane proteins (predicted)	168	32		85	5	4	18	4	1	1		84	0	72.0339
SPAC30.03c	tsn1	translin	62	103	32	72	6	2		3	3	2	12	47.7157	34.0426	72	E=8 & C=3 & G=1
SPAC17C9.09c	tim13	TIM22 inner membrane protein import complex subunit Tim13 (predicted)	145	55		95	2	3	32					72.5	0	71.9697
SPAC20G8.08c	fft1	SMARCAD1 family ATP-dependent DNA helicase Fft1 (predicted)	121	79		96	1		34	1	1		1	60.5	0	71.6418	K=1
SPBC1709.18	tif452	translation initiation factor eIF4E 4F complex subunit	147	53		93	1	4	30	1		1	1	73.5	0	70.9924	I=1
SPCC757.12	unassigned	alpha-amylase homolog (predicted)	144	56		83	6	5	17	2	1	3		72	0	70.9402
SPAC1002.06c	bqt2	bouquet formation protein Bqt2	88	93	17	70	9	6		6	2	4	2	53.0303	16.1905	70.7071	monads = 2, I=2 and E=1
SPAC22F3.07c	atp20	F0-ATPase subunit G (predicted)	56	144		74	10	10	5	5			1	28	0	70.4762	B=1
SPAC1851.03	ckb1	CK2 family regulatory subunit Ckb1	53	147		83	6	6	23					26.5	0	70.339
SPBC21B10.04c	nrf1	GTPase regulator Nrf1	123	77		70	9	1		12		8		61.5	0	70
SPBC32F12.06	pch1	P-TEFB associated cyclin, cyclin T Pch1	101	99		98	2		40					50.5	0	70
SPAC1952.15c	rec24	meiotic recombination protein Rec24	66	110	24	70	2	5		0	1	3	19	45	26.6667	70	B=5 & H=9 & A=3 & E=2
SPAC1296.04	mug65	dysferlin-like membrane trafficking protein Mug65 (predicted)	71	129		91	4	2	30	3				35.5	0	70
SPAC18B11.08c	unassigned	conserved fungal protein	96	104		90	4	4	30	1				48	0	69.7674
SPBC16H5.03c	uba2	SUMO E1-like activator enzyme Fub2	94	106		81	17	1	17	1				47	0	69.2308
SPBP35G2.07	ilv1	acetolactate synthase catalytic subunit	68	132		69	6	10		4	3	7	1	34	0	69	A=1
SPAC227.10	gim4	prefoldin subunit 2, Gim4(predicted)	140	60		84	3	2	22	10	1			70	0	68.8525
SPBC19G7.02	abz2	4-amino-4-deoxychorismate lyase Abz2 (predicted)	127	73		84	4	3	22	7		2		63.5	0	68.8525
SPBC32F12.02	rec14	Ski complex subunit Rec14	86	90	20	52	3	2		3	8	8		54.0816	18.8679	68.4211	4 monads, B=2 & E=2
SPAC1782.05	ypa2	protein phosphatase type 2A regulator, PTPA family Ypa2	50	150	0	83	2	3	22	1	9	1	1	25	0	68.0328	B=1
SPBC21B10.08c	unassigned	antibiotic biosynthesis monooxygenase-like domain (predicted)	160	40		68	4	9		11	3	5	1	80	0	67.3267	D=1
SPBC1778.05c	lam2	human LAMTOR2 ortholog Lam2	44	156		67	17	3		6	2	3	2	22	0	67	E=2
SPBCPT2R1.03	unassigned	hypothetical protein	138	62		90	3	1	35	4	1		1	69	0	66.6667	K=1
SPAC22A12.14c	unassigned	BSD domain protein, unknown biological role	126	74		91	5	2	37	1	1			63	0	66.4234
SPBCPT2R1.02	unassigned	Schizosaccharomyces pombe specific protein	77	123		85	7	3	28	5				38.5	0	66.4062
SPAC607.06c	unassigned	metallopeptidase (predicted)	127	73		88	4	3	33	3		1	1	63.5	0	66.1654	K=1
SPAC22H10.04	ppa3	protein phosphatase type 2A	100	100		78	3	2	18	11		6		50	0	66.1017
SPAC4F10.02	aap1	aspartyl metalloaminopeptidase Aap1	60	140		66	11	8		10		4	1	30	0	66	C=1
SPAC4G9.06c	chz1	histone chaperone Chz1 (predicted)	127	73		90	2	3	37	3		2		63.5	0	65.6934
SPAC3A12.08	unassigned	acyl-coenzyme A thioesterase	149	51		84	5	3	28	5	1	2		74.5	0	65.625
SPBC23G7.15c	rpp202	60S acidic ribosomal protein A4	92	108		82	8	1	25	5		3	1	46	0	65.6	C=1, diad and triads present, less than 5%
SPAC227.14	yfh7	uridine kinase Yfh7 (predicted)	134	66		87	8	2	33	1			2	67	0	65.4135	K=2
SPAC22G7.02	kap111	karyopherin Kap111 (predicted)	115	85		92	2	2	41		2	2		57.5	0	65.2482
SPBC713.09	unassigned	Schizosaccharomyces specific protein	156	44		86	7	4	33	1		2		78	0	64.6617
SPAC23G3.08c	ubp7	ubiquitin C-terminal hydrolase Ubp7	140	60		94		1	46	3		2		70	0	64.3836
SPAC227.03c	yea6	mitochondrial NAD+ transporter	160	39	1	82	5	3	28	6	2	2		80.5	0.621118	64.0625
SPAC1805.07c	dad2	DASH complex subunit Dad2	65	134	1	64	20	3			11	1	1	33	1.51515	64	C=1
SPAC3F10.06c	rit1	initiator methionine tRNA 2'-O-ribosyl phosphate transferase (predicted)	137	63		74	10	5	17	9		2		68.5	0	63.2479
SPAC24B11.08c	unassigned	COPII-coated vesicle component Erv41/46 (predicted)	130	70		91	3	1	44	2		3		65	0	63.1944
SPBC119.07	ppk19	serine/threonine protein kinase Ppk19	66	134		63	6	4		2	8	3	14	33	0	63	sick, not uniform shape L=14, all large, some with 3 GFP/spore
SPAC1F7.11c	unassigned	transcription factor, zf-fungal binuclear cluster type (predicted)	128	72		76	6	7	21	5	1	5		64	0	62.8099
SPAC22G7.08	ppk8	serine/threonine protein kinase Ppk8 (predicted)	108	92		92	2		47	4	1	1		54	0	62.585
SPCC1223.15c	spc19	DASH complex subunit Spc19	68	121	3	64	15	2	5	5	8	1	3	36.9792	4.22535	62.1359	K=1 & C=1 & G=1
SPAC23D3.03c	unassigned	GTPase activating protein (predicted)	120	80		90	2	3	45	3	1	1		60	0	62.069
SPAC227.05	gim3	prefoldin subunit 4, Gim3 (predicted)	150	50		93	1		50	5		1		75	0	62
SPAC23C4.17	trm402	tRNA (cytosine-5-)-methyltransferase (predicted)	136	65		86	6	2	40	3	1	1		67.6617	0	61.8705
SPAC13G7.11	mba1	mitochondrial membrane-associated ribosome receptor Mba1 (predicted)	124	76		78	10	1	27	5	1	5		62	0	61.4173
SPCC1753.03c	rec7	meiotic recombination protein Rec7	51	132	15	52	7	5		9	3	9		33.3333	22.7273	61.1765	2 triads, 2 monads, K=1 & B=14
SPAC1D4.11c	lkh1	dual specificity protein kinase Lkh1	125	75		80	15	3	31	2				62.5	0	61.0687
SPAC23C4.07	tht2	karyogamy protein Tht2	54	122	24	61	12	1		6	5	12	3	39	30.7692	61	B=2 & H=1
SPBC1921.07c	sgf29	SAGA complex subunit Sgf29	44	153	3	61	18	2		8	6		5	23.5	6.38298	61	E=5
SPAC6F6.09	eaf6	Mst2/NuA4 histone acetyltransferase complex subunit Eaf6	118	82		78	9	1	29	6		4	1	59	0	60.9375	K=1
SPAC343.20	unassigned	dubious, OVERLAPs rds1?	117	83		75	12	3	25	2		7	1	58.5	0	60	D=1
SPAC13C5.03	tht1	nuclear membrane protein involved in karyogamy Tht1	29	126	37	60	7	6	1	2	9	5	10	34.375	56.0606	60	triads:8 E=5 & B=3 & H=1 & G=1
SPAC18B11.09c	unassigned	serine O-acetyltransferase activity (predicted)	67	133		72	13	4	20	7	2	2		33.5	0	60
SPAC1751.04	loc1	ribosome biogenesis protein Loc1 (predicted)	133	67		90	5	1	51	3		1		66.5	0	59.6026
SPBC1604.18c	cnp7	ESCRT III complex subunit Cmp7 (predicted)	110	90		72	12	8	21	6	1	1		55	0	59.5041	dyad and triads present, less than 5%
SPAC25B8.10	unassigned	trans-aconitate 3-methyltransferase (predicted)	78	122		77	12	4	30	3	2	2		39	0	59.2308
SPAC1486.01	sod2	mitochondrial superoxide dismutase Sod2	77	123		77	9	6	31	4		3	1	38.5	0	58.7786	K=1
SPBC3D6.09	dpb4	DNA polymerase epsilon subunit Dpb4	166	34		94		3	60	1	1		1	83	0	58.75	J=1
SPAC683.03	unassigned	Schizosaccharomyces pombe specific protein	110	90		89	4	2	53	1		3	1	55	0	58.1699	K=1
SPCP1E11.11	puf6	pumilio family RNA-binding protein Puf6 (predicted)	115	85		86	10		48	2	1	1		57.5	0	58.1081
SPAC5D6.05	sep11	mediator complex subunit Med18	89	111		58	6	7		12	4	13		44.5	0	58
SPAC22E12.05c	rer1	Rer1 family protein (predicted)	67	133		58	28	5		1	1	3	4	33.5	0	58	F=2 & H=2
SPBC1105.04c	cbp1	CENP-B homolog	54	145		58	10	10		2	9	11		27.1357	0	58
SPAC630.15	mug177	Schizosaccharomyces pombe specific protein	132	68		85	6	2	48	5	2			66	0	57.4324
SPAC23C4.02	crn1	actin binding protein, coronin Crn1	152	48		90	1	1	60	7		1		76	0	56.25
SPAC4D7.11	dsc4	Golgi Dsc E3 ligase complex subunit Dsc4	85	115		80	10	4	43	5	1			42.5	0	55.9441
SPBC1685.10	rps27	40S ribosomal protein S27(predicted)	151	49		79	7	2	42	9		3		75.5	0	55.6338
SPAC3G6.13c	rpl4101	60S ribosomal protein L41	130	70		84	7	3	53	5	1			65	0	54.902
SPAPB17E12.12c	unassigned	3'-phosphoadenosine 5'-phosphosulfate/ 5'-adenylyl sulfate transmembrane transporter (predicted)	127	73		80	11	3	51	3	2		1	63.5	0	52.9801	K=1
SPAC11G7.04	ubi1	ribosomal-ubiquitin fusion protein Ubi1	42	158		54	12	3	2	1	8	4	18	21	0	52.9412	B=9 & R+6 & L=2 & K=1, weird looking, triads present
SPAC14C4.16	dad3	DASH complex subunit Dad3	79	121		55	21	8	4	6	7	1	2	39.5	0	52.8846	I=2
SPAC26F1.02	pnn1	pinin ortholog, involved in splicing Pnn1 (predicted)	170	30		86	6	2	64	6				85	0	52.439
SPAPB18E9.04c	unassigned	Schizosaccharomyces pombe specific protein, possible cell surface glycoprotein	146	54		83	8	3	62	2		2	2	73	0	51.2346	K=2
SPAC694.03	unassigned	nicotinamide-nucleotide adenylyltransferase (predicted)	149	51		83	6	3	65	7		1		74.5	0	50.303
SPCC24B10.11c		THO complex subunit 7	53	147	0	92	6	2	0					26.5		92
SPCC1620.04c	mug55	meiotic fizzy-related APC coactivator Fzr3	110	90		99							1	55	0	ND	E=1
SPAC16E8.09	scd1	RhoGEF Scd1	0	0										ND		ND	big fat round Sc shape, 1 tetrad with GFP OK
SPAC6F6.13c		DUF726 family protein	0	0										ND		ND	dead
SPAC212.02	unassigned	Schizosaccharomyces pombe specific protein	0	0										ND		ND	dead carcasses
SPBC25H2.03		vacuolar protein involved in phosphoinositide metabolism	0	0										ND		ND	didn't survive selection
SPBC25H2.11c		bromodomain protein	0	0										ND		ND	didn't survive selection
SPBC543.05c		inorganic anion exchanger	0	0										ND		ND	didn't survive selection
SPBC83.11		triose phosphate transporter	0	0										ND		ND	didn't survive selection
SPCC1235.11		conserved eukaryotic protein	0	0										ND		ND	didn't survive selection
SPCC18B5.05c		phosphomethylpyrimidine kinase	0	0										ND		ND	didn't survive selection
SPCC24B10.19c		sequence orphan	0	0										ND		ND	didn't survive selection
SPCC584.01c		sulfite reductase NADPH flavoprotein subunit	0	0										ND		ND	didn't survive selection
SPBC19G7.10c	pdc2	topoisomerase II-associated deadenylation-dependent mRNA-decapping factor Pdc2 (predicted)	0	0										ND		ND	didn't survive selection
SPAC25H1.05	meu29	sequence orphan	0	0										ND		ND	didn't survive selection
SPAC17H9.19c	cdt2	WD repeat protein Cdt2	0	0										ND		ND	didn't survive selection
SPBC6B1.06c	ubp14	ubiquitin C-terminal hydrolase Ubp14	0	0										ND		ND	didn't survive selection
SPBC29A3.14c	trt1	telomerase reverse transcriptase 1 protein Trt1	0	0										ND		ND	didn't survive selection
SPBC27.08c	sua1	sulfate adenylyltransferase (ATP)	0	0										ND		ND	didn't survive selection
SPAC23E2.03c	ste7	meiotic suppressor protein Ste7	0	0										ND		ND	didn't survive selection
SPCC1442.01	ste6	guanyl-nucleotide exchange factor Ste6	0	0										ND		ND	didn't survive selection
SPAC1565.04c	ste4	adaptor protein Ste4	0	0										ND		ND	didn't survive selection
SPAC31G5.09c	spk1	MAP kinase Spk1	0	0										ND		ND	didn't survive selection
SPAC3C7.09	set8	lysine methyltransferase Set8	0	0										ND		ND	didn't survive selection
SPBC29A3.12	rps902	40S ribosomal protein S9	0	0										ND		ND	didn't survive selection
SPBC83.02c	rpl4302	60S ribosomal protein L37a	0	0										ND		ND	didn't survive selection
SPAC3C7.03c	rhp55	RecA family ATPase Rhp55	0	0										ND		ND	didn't survive selection
SPBC23G7.08c	rga7	GTPase activating protein Rga7	0	0										ND		ND	didn't survive selection
SPBC21.05c	ral2	Ras guanyl-nucleotide exchange factor Ral2	0	0										ND		ND	didn't survive selection
SPAC1556.01c	rad50	DNA repair protein Rad50	0	0										ND		ND	didn't survive selection
SPAC30D11.10	rad22	DNA repair protein Rad22	0	0										ND		ND	didn't survive selection
SPAC2F7.06c	pol4	DNA polymerase X family	0	0										ND		ND	didn't survive selection
SPBC30D10.16	pha2	phrenate dehydratase	0	0										ND		ND	didn't survive selection
SPAC1783.07c	pap1	transcription factor Caf3	0	0										ND		ND	didn't survive selection
SPAC11E3.08c	nse6	Smc5-6 complex non-SMC subunit Nse6	0	0										ND		ND	didn't survive selection
SPAC3C7.05c	mug191	alpha-1,6-mannanase	0	0										ND		ND	didn't survive selection
SPAC8C9.09c	mug129	sequence orphan	0	0										ND		ND	didn't survive selection
SPBC2G2.10c	mug110	sequence orphan	0	0										ND		ND	didn't survive selection
SPAC13G7.06	met16	phosphoadenosine phosphosulfate reductase	0	0										ND		ND	didn't survive selection
SPAC13G7.04c	mac1	membrane anchored protein Mac1	0	0										ND		ND	didn't survive selection
SPBC19G7.16	iws1	transcription elongation factor complex subunit Iws1	0	0										ND		ND	didn't survive selection
SPBC1711.13	his2	histidinol dehydrogenase His2	0	0										ND		ND	didn't survive selection
SPBC24C6.06	gpa1	G-protein alpha subunit	0	0										ND		ND	didn't survive selection
SPBC211.06	gfh1	gamma tubulin complex subunit Gfh1	0	0										ND		ND	didn't survive selection
SPBC342.03	gas4	1,3-beta-glucanosyltransferase	0	0										ND		ND	didn't survive selection
SPAC1F7.08	fio1	iron transport multicopper oxidase Fio1	0	0										ND		ND	didn't survive selection
SPBC1105.05	exg1	glucan 1,3-beta-glucosidase I/II precursor	0	0										ND		ND	didn't survive selection
SPBC18E5.11c	edc3	enhancer of mRNA decapping Edc3	0	0										ND		ND	didn't survive selection
SPBC3B8.07c	dsd1	dihydroceramide delta-4 desaturase	0	0										ND		ND	didn't survive selection
SPAC24H6.03	cul3	cullin 3	0	0										ND		ND	didn't survive selection
SPCC162.05	coq3	hexaprenyldihydroxybenzoate methyltransferase	0	0										ND		ND	didn't survive selection
SPBC428.08c	clr4	histone H3 methyltransferase Clr4	0	0										ND		ND	didn't survive selection
SPBC1D7.05	byr2	MAP kinase kinase kinase Byr2	0	0										ND		ND	didn't survive selection
SPBC15D4.07c	atg9	autophagy associated protein Atg9	0	0										ND		ND	didn't survive selection
SPAC23D3.09	arp42	SWI/SNF and RSC complex subunit Arp42	0	0										ND		ND	didn't survive selection
SPBC691.03c	apl3	AP-2 adaptor complex subunit Alp3	0	0										ND		ND	didn't survive selection
SPAC13G7.05		acyl-coA-sterol acyltransferase	0	0										ND		ND	didn't survive selection
SPAC13G7.12c		choline kinase	0	0										ND		ND	didn't survive selection
SPAC16E8.13		ubiquitin-protein ligase E3	0	0										ND		ND	didn't survive selection
SPAC186.01		DIPSY family	0	0										ND		ND	didn't survive selection
SPAC25H1.07		DUF1620 family protein	0	0										ND		ND	didn't survive selection
SPAC26H5.07c		seven transmembrane receptor-like protein	0	0										ND		ND	didn't survive selection
SPAC323.05c		S-adenosylmethionine-dependent methyltransferase	0	0										ND		ND	didn't survive selection
SPAC4D7.06c		siroheme synthase	0	0										ND		ND	didn't survive selection
SPAC4G9.15		ketoreductase	0	0										ND		ND	didn't survive selection
SPAC890.05		ribosome biogenesis protein	0	0										ND		ND	didn't survive selection
SPAC926.06c		leucine-rich repeat protein, unknown	0	0										ND		ND	didn't survive selection
SPAC9G1.07		sequence orphan	0	0										ND		ND	didn't survive selection
SPBC12C2.03c		FAD binding protein	0	0										ND		ND	didn't survive selection
SPBC14C8.17c		SAGA complex subunit Spt8	0	0										ND		ND	didn't survive selection
SPBC15D4.05		conserved protein	0	0										ND		ND	didn't survive selection
SPBC1652.01		conserved fungal protein	0	0										ND		ND	didn't survive selection
SPBC1683.03c		membrane transporter	0	0										ND		ND	didn't survive selection
SPBC16C6.04		sequence orphan	0	0										ND		ND	didn't survive selection
SPBC18E5.07		sequence orphan	0	0										ND		ND	didn't survive selection
SPBC18E5.09c		sequence orphan	0	0										ND		ND	didn't survive selection
SPBC18E5.10		iron sulfur cluster assembly protein	0	0										ND		ND	didn't survive selection
SPBC215.13		sequence orphan	0	0										ND		ND	didn't survive selection
SPBC21C3.17c		conserved fungal protein	0	0										ND		ND	didn't survive selection
SPBC23G7.06c		conserved eukaryotic protein	0	0										ND		ND	didn't survive selection
SPBC23G7.07c		replication regulator	0	0										ND		ND	didn't survive selection
SPBC23G7.10c		NADH-dependent flavin oxidoreductase	0	0										ND		ND	didn't survive selection
SPAC4G9.16c	rpl901	60S ribosomal protein L9	0	0										ND		ND	poor recovery from glycerol stock
SPAC6B12.18	gon7	EKC/KEOPS complex subunit Gon7 (predicted)	0	0										ND		ND	sick on plate, slow to sporulate, chrom seg issues
SPBC651.07			0	0										ND		ND	sporulated already and no GFP signal
SPAC18G6.13		sequence orphan	0	0										ND		ND	too few
SPAC521.04c		calcium permease	0	0										ND		ND	too few to count
SPAC22F8.12c	shf1	sequence orphan												ND		ND
SPCC553.04	cyp9	cyclophilin family peptidyl-prolyl cis-trans isomerase Cyp9												ND		ND
SPAC23C11.14	zhf1	zinc ion transporter Zhf1												ND		ND
SPCC1739.15	wtf21	wtf element Wtf21												ND		ND
SPCC1450.08c	wtf16	wtf element Wtf16												ND		ND
SPAC9E9.13	wos2	p23 homolog												ND		ND
SPAC2G11.03c	vps45	vacuolar sorting protein Vps 45												ND		ND
SPAC1142.07c	vps32	vacuolar sorting protein Vps32												ND		ND
SPAC4G9.13c	vps26	retromer complex subunit Vps26												ND		ND
SPAPJ696.01c	vps17	retromer complex subunit Vps17												ND		ND
SPCC14G10.03c	ump1	proteasome maturation factor Ump1												ND		ND
SPAC630.14c	tup12	transcriptional corepressor Tup12												ND		ND
SPAPB18E9.01	trm5	tRNA (guanine) methyltransferase Trm5												ND		ND
SPBC30D10.10c	tor1	phosphatidylinositol kinase Tor1												ND		ND
SPAC823.05c	tlg2	SNARE Tlg2												ND		ND
SPBC32C12.02	ste11	transcription factor Ste11	dead on plate											ND		ND
SPAC13G7.02c	ssa1	heat shock protein Ssa1												ND		ND
SPAC24C9.15c	spn5	septin Spn5												ND		ND
SPAC31A2.13c	sft1	SNARE Sft1												ND		ND
SPAC4C5.02c	ryh1	GTPase Ryh1												ND		ND
SPBP4H10.09	rsv1	transcription factor Rsv1												ND		ND
SPAC31G5.03	rps1101	40S ribosomal protein S11												ND		ND
SPAC1F7.13c	rpl801	60S ribosomal protein L8												ND		ND
SPCC576.11	rpl15	60S ribosomal protein L15												ND		ND
SPAC926.03	rlc1	myosin II regulatory light chain												ND		ND
SPCC11E10.08	rik1	silencing protein Rik1												ND		ND
SPAC16.01	rho2	Rho family GTPase Rho2												ND		ND
SPAC22F3.12c	rgs1	regulator of G-protein signaling Rgs1												ND		ND
SPBC1711.14	rec15	meiotic recombination protein Rec15												ND		ND
SPAC17H9.09c	ras1	GTPase Ras1												ND		ND
SPCC613.10	qcr2	ubiquinol-cytochrome-c reductase complex core protein Qcr2												ND		ND
SPAC8F11.10c	pvg1	pyruvyltransferase												ND		ND
SPAC4A8.03c	ptc4	protein phosphatase 2C Ptc4												ND		ND
SPAC29A4.18	prw1	Clr6 histone deacetylase complex subunit Prw1												ND		ND
SPBC1718.01	pop1	cullin 1 adaptor protein Pop1	dead on plate											ND		ND
SPAC3G9.08	png1	ING family homolog Png1												ND		ND
SPBC31E1.02c	pmr1	P-type ATPase, calcium transporting Pmr1												ND		ND
SPCP1E11.04c	pal1	membrane associated protein Pal1												ND		ND
SPCC1739.14	npp106	nucleoporin Npp106												ND		ND
SPAC343.07	mug28	RNA-binding protein Mug28												ND		ND
SPBC56F2.06	mug147	sequence orphan												ND		ND
SPBC16E9.07	mug100	sequence orphan												ND		ND
SPAPYUG7.03c	mid2	anillin homologue Mid2												ND		ND
SPBC19F8.06c	meu22	amino acid permease, unknown 11												ND		ND
SPAC1782.11	met14	adenylyl-sulfate kinase												ND		ND
SPAPB1E7.02c	mcl1	DNA polymerase alpha accessory factor Mcl1												ND		ND
SPBC23G7.09	mat1-Mc	mating-type m-specific polypeptide Mc	dead											ND		ND
SPAC31G5.12c	maf1	repressor of RNA polymerase III Maf1												ND		ND
SPCC794.12c	mae2	malic enzyme												ND		ND
SPBC887.04c	lub1	WD repeat protein Lub1												ND		ND
SPBC146.09c	lsd1	histone demethylase SWIRM1												ND		ND
SPBC14F5.03c	kap123	karyopherin Kap123												ND		ND
SPAC222.04c	ies6	chromatin remodeling complex subunit Ies6												ND		ND
SPAC3H1.11	hsr1	transcription factor Hsr1												ND		ND
SPAC23C11.13c	hpt1	xanthine phosphoribosyltransferase												ND		ND
SPAC3G9.07c	hos2	histone deacetylase (class I) Hos2												ND		ND
SPBC725.09c	hob3	BAR adaptor protein Hob3												ND		ND
SPAPB1E7.07	glt1	glutamate synthase												ND		ND
SPBC1348.14c	ght7	hexose transporter Ght7												ND		ND
SPBP8B7.22	erd2	HDEL receptor												ND		ND
SPCC663.01c	ekc1	protein phosphatase regulatory subunit Ekc1												ND		ND
SPBC839.15c	ef1a-c	translation elongation factor EF-1 alpha Ef1a-c												ND		ND
SPBC31A8.01c	cwl1	reticulon-like protein												ND		ND
SPAC4A8.09c	cwf21	complexed with Cdc5 protein Cwf21												ND		ND
SPBC3B9.11c	ctf1	mRNA cleavage and polyadenylation specificity factor complex subunit Ctf1												ND		ND
SPAC2F7.07c	cph2	histone deacetylase complex subunit Rco1												ND		ND
SPAC1B3.21	coa3	cytochrome C oxidase assembly factor 3, Coa3 (predicted)	dead on plate											ND		ND
SPAC18G6.02c	chp1	chromodomain protein Chp1												ND		ND
SPCC285.09c	cgs2	cAMP-specific phosphodiesterase Cgs2												ND		ND
SPBC29A10.01	ccr1	NADPH-cytochrome p450 reductase												ND		ND
SPCC330.11	btb1	BTB/POZ domain protein Btb1												ND		ND
SPBC29A3.10c	atp14	F1-ATPase subunit H												ND		ND
SPAC31A2.09c	apm4	AP-2 adaptor complex subunit Apm4												ND		ND
SPBP16F5.07	apm1	AP-1 adaptor complex subunit Apm1												ND		ND
SPCP1E11.06	apl4	AP-1 adaptor complex gamma subunit Apl4												ND		ND
SPBC1921.05	ape2	aminopeptidase Ape1												ND		ND
SPAC1834.13			contaminated											ND		ND
SPAC24B11.09			all dead											ND		ND
SPBC13E7.11			contaminated											ND		ND
SPBC21H7.03c			contaminated											ND		ND
SPBC32F12.17			contamintaed											ND		ND
SPCC1682.06			contaminated											ND		ND
SPCC16C4.16c			contaminated											ND		ND
SPAC1006.03c		human CCDC131 homolog												ND		ND
SPAC1071.04c		signal peptidase subunit												ND		ND
SPAC11E3.13c		1,3-beta-glucanosyltransferase												ND		ND
SPAC139.03		transcription factor												ND		ND
SPAC13F5.03c		glycerol dehydrogenase (Phlippen, Stevens, Wolf, Zimmermann manuscript in preparation)												ND		ND
SPAC13G6.10c		O-glucosyl hydrolase												ND		ND
SPAC15A10.07		sequence orphan												ND		ND
SPAC1786.02		phospholipase												ND		ND
SPAC17G8.11c		mannosyltransferase complex subunit												ND		ND
SPAC23H4.08		RNA polymerase II associated protein												ND		ND
SPAC27D7.06		electron transfer flavoprotein alpha subunit												ND		ND
SPAC29B12.10c		OPT oligopeptide transporter family												ND		ND
SPAC328.02		Ariadne homolog, ubiquitin protein ligase involved in sporulation												ND		ND
SPAC4F8.03		SBDS family protein												ND		ND
SPAC637.03		conserved fungal protein												ND		ND
SPAC750.08c		NAD-dependent malic enzyme												ND		ND
SPAC7D4.03c		conserved fungal family												ND		ND
SPAC824.02		GPI inositol deacylase												ND		ND
SPAC869.10c		proline specific permease												ND		ND
SPAC8C9.07		rRNA processing protein Fyv7												ND		ND
SPAC8E11.10		short chain dehydrogenase												ND		ND
SPAC9E9.09c		aldehyde dehydrogenase												ND		ND
SPAPB1A10.14		F-box protein, unnamed												ND		ND
SPBC1289.10c		transcription factor												ND		ND
SPBC15D4.02		transcription factor												ND		ND
SPBC15D4.06		NatC N-acetyltransferase complex catalytic subunit												ND		ND
SPBC1734.11		DNAJ domain protein Mas5												ND		ND
SPBC17A3.05c		DNAJ/DUF1977 DNAJB12 homolog												ND		ND
SPBC18H10.19		human UVRAG (UV radiation resistance) homolog												ND		ND
SPBC21D10.08c		sequence orphan												ND		ND
SPBC23E6.01c		RNA-binding protein												ND		ND
SPBC25B2.10		Usp (universal stress protein) family protein												ND		ND
SPBC25D12.06		RNA helicase												ND		ND
SPBC27B12.08		AP-1 accessory protein												ND		ND
SPBC2F12.12c		conserved eukaryotic protein												ND		ND
SPBC31F10.10c		zf-MYND type zinc finger protein												ND		ND
SPBC365.14c		UDP-glucose 4-epimerase												ND		ND
SPBC3H7.03c		2-oxoglutarate dehydrogenase (lipoamide) (e1 component of oxoglutarate dehydrogenase complex)												ND		ND
SPBC428.11		homocysteine synthase												ND		ND
SPBC530.06c		translation initiation factor eIF3 alpha subunit												ND		ND
SPBC6B1.03c		Pal1 family protein												ND		ND
SPBC713.07c		vacuolar polyphosphatase												ND		ND
SPBC887.18c		transcription adaptor protein												ND		ND
SPBC8E4.05c		fumarate lyase superfamily												ND		ND
SPBC947.01		AAA family ATPase Sur2												ND		ND
SPBC947.09		ThiJ domain protein												ND		ND
SPBPB2B2.08		conserved fungal protein												ND		ND
SPBPB2B2.19c		S. pombe specific 5Tm protein family												ND		ND
SPBPB7E8.01		sequence orphan												ND		ND
SPCC1020.05		phosphoprotein phosphatase												ND		ND
SPCC1259.08		conserved fungal protein												ND		ND
SPCC1393.08		transcription factor												ND		ND
SPCC1442.11c		sequence orphan												ND		ND
SPCC1450.03		ribonucleoprotein (RNP) complex												ND		ND
SPCC1620.08		succinate-CoA ligase												ND		ND
SPCC1919.03c		AMP-activated protein kinase beta subunit												ND		ND
SPCC4F11.04c		mannosyltransferase complex subunit												ND		ND
SPCC550.03c		RNA helicase involved in mRNA catabolism												ND		ND
SPCC594.05c		COMPASS complex subunit												ND		ND
SPCC830.06		calcineurin regulatory subunit												ND		ND
SPAC227.07c	pab1	protein phosphatase regulatory subunit Pab1	0	0										ND		ND	didn't survive selection, poor recovery from glycerol
SPAC13G7.13c	msa1	RNA-binding protein Msa1	0	0										ND		ND	didn't survive selection, poor recovery from glycerol
SPBP4H10.11c	lcf2	long-chain-fatty-acid-CoA ligase	0	0										ND		ND	didn't survive selection, poor recovery from glycerol
SPAPB1E7.04c		chitinase	0	0										ND		ND	didn't survive selection, poor recovery from glycerol
SPBP8B7.06	rpp201	60S acidic ribosomal protein P2A subunit	0	0										ND		ND	didn't survive selection, poor recovery from glycerol
SPAPYUG7.02c	sin1	stress activated MAP kinase interacting protein Sin1	0	0										ND		ND	didn't survive selection, poor recovery from glycerol stock
SPBC146.13c	myo1	myosin type I	0	0										ND		ND	didn't survive selection, poor recovery from glycerol stock
SPBP4H10.13	rps2302	40S ribosomal protein S23	0	0										ND		ND	few survived, impossible to count
SPAC13G7.07	arb2	argonaute binding protein 2	0											ND		ND	not mated
SPBC216.05	rad3	ATR checkpoint kinase	0	0										ND		ND	nothing survived the selection
SPAC227.11c		sensor for misfolded ER glycoproteins Yos9	130	70										65	0	ND
SPAC18G6.10	lem2	chromosome segregation protein	118	82										59	0	ND	can't see GFP dots, vacuoles too bright
SPAC12B10.12c	rhp41	DNA repair protein Rhp41	108	92										54	0	ND
SPBC29A3.11c			103	97										51.5	0	ND	no GFP signal
SPBC19F8.01c	spn7	septin Spn7	28	90	51									46.7456	64.557	ND	GFP segregation OK, spore wall affected with 8 triads and 23 monads
SPBC18E5.08		N-acetyltransferase	88	112										44	0	ND	no GFP
SPBC1921.03c	mex67	mRNA export receptor Mex67	76	124										38	0	ND	GFP too faint
SPAC18B11.10	tup11	transcriptional corepressor Tup11	59	141	0									29.5	0	ND	GFP too faint
SPBC29B5.01	atf1	transcription factor, Atf-CREB family Atf1	46	153		74	6	2		2	10	2	4	23.1156	0	CON (74)	Conjugation? mostly azygotic tetrads, L=4
SPAC1B3.17	clr2	chromatin silencing protein Clr2	194	6										97	0	CON	Conjugation? haploids, GFP segregation OK
SPAC732.02c		6-phosphofructo-2-kinase	172	28		100								86	0	100
SPAC21E11.04	ppr1	L-azetidine-2-carboxylic acid acetyltransferase	165	35		100								82.5	0	100
SPBC9B6.03		zinc finger protein	164	36		100								82	0	100
SPBC1683.01			163	37		100								81.5	0	100
SPBC21D10.09c		ubiquitin-protein ligase E3	162	38		100								81	0	100
SPAC57A10.10c	sla1	La protein homolog	161	39		100								80.5	0	100
SPAC29A4.11	rga3	GTPase activating protein Rga3	160	40		100								80	0	100
SPCC1795.03	gms1	UDP-galactose transporter Gms1	159	41		100								79.5	0	100
SPBC1709.04c	cyp3	cyclophilin family peptidyl-prolyl cis-trans isomerase Cyp3	159	41		100								79.5	0	100
SPBC2G2.06c	apl1	AP-2 adaptor complex subunit Apl1	159	41		100								79.5	0	100
SPCC285.11	dsc5	UBX domain containing protein required for Sre1 cleavage	158	42		100								79	0	100
SPAC20H4.09		ATP-dependent RNA helicase, spliceosomal	158	42		100								79	0	100
SPBC1271.05c		zinc finger protein zf-AN1 type	158	42		100								79	0	100
SPBPB2B2.07c		S. pombe specific DUF999 protein family 7	158	42		100								79	0	100
SPCC330.03c		NADPH-hemoprotein reductase	158	42		100								79	0	100
SPAC27D7.13c	ssm4	p150-Glued	157	43		100								78.5	0	100
SPAC29A4.13		urease accessory protein UreF	157	43		100								78.5	0	100
SPCC1739.06c		uroporphyrin methyltransferase	157	43		100								78.5	0	100
SPAP27G11.10c	nup184	nucleoporin Nup184	156	44		100								78	0	100
SPCC364.06	nap1	nucleosome assembly protein Nap1	156	44		100								78	0	100
SPCC1235.17			156	44		100								78	0	100
SPAC22G7.11c		conserved fungal protein	156	44		100								78	0	100
SPBC16G5.07c		prohibitin	156	44		100								78	0	100
SPBC577.14c	spa1	ornithine decarboxylase antizyme Spa1	155	45		100								77.5	0	100
SPAC1006.04c	mcp3	sequence orphan	155	45		100								77.5	0	100
SPAC1782.06c		prohibitin Phb1	155	45		100								77.5	0	100
SPCC1827.07c		SPX/EXS domain protein	155	45		100								77.5	0	100
SPAC13A11.01c	rga8	GTPase activating protein Rga8	154	46		100								77	0	100
SPBC713.13			154	46		100								77	0	100
SPAC3H1.06c		membrane transporter	154	46		100								77	0	100
SPAC637.09		ribonuclease H70	154	46		100								77	0	100
SPBC146.04		sulfhydryl oxidase	154	46		100								77	0	100
SPBC409.08		spermine family transporter	154	46		100								77	0	100
SPCC23B6.01c		oxysterol binding protein	154	46		100								77	0	100
SPBC1604.01	mug158	sulfatase modifying factor 1 related	153	47		100								76.5	0	100
SPAC24H6.09	gef1	RhoGEF Gef1	153	47		100								76.5	0	100
SPBC16A3.14		mitochondrial ribosomal protein subunit S26	153	47		100								76.5	0	100
SPBC405.04c	ypt7	GTPase Ypt7	152	48		100								76	0	100
SPAC23G3.10c	ssr3	SWI/SNF and RSC complex subunit Ssr3	152	48		100								76	0	100
SPAC3H1.12c	snt2	Lid2 complex subunit Snt2	152	48		100								76	0	100
SPCC1393.03	rps1501	40S ribosomal protein S15	152	48		100								76	0	100
SPBC15D4.12c	mug98	sequence orphan	152	48		100								76	0	100
SPBC685.04c	aps2	AP-2 adaptor complex subunit Aps2	152	48		100								76	0	100
SPAC343.21			152	48		100								76	0	100
SPAC1A6.07		sequence orphan	152	48		100								76	0	100
SPAC22H10.08		conserved protein	152	48		100								76	0	100
SPBC13E7.09	vrp1	verprolin	151	49		100								75.5	0	100
SPAP7G5.05	rpl1002	60S ribosomal protein L10	151	49		100								75.5	0	100
SPBP4H10.04	ppb1	calcineurin catalytic subunit Ppb1	151	49		100								75.5	0	100
SPAC17C9.02c	lys7	alpha-aminoadipate reductase phosphopantetheinyl transferase Lys7	151	49		100								75.5	0	100
SPAC23C4.05c		LEA domain protein	151	49		100								75.5	0	100
SPBC646.08c		oxysterol binding protein	151	49		100								75.5	0	100
SPBC6B1.05c		ubiquitin-like conjugating enzyme	151	49		100								75.5	0	100
SPCPB16A4.05c		urease accessory protein UREG	151	49		100								75.5	0	100
SPCC1235.01		sequence orphan	148	50	2	100								75	1.33333	100
SPAC3G6.09c	tps2	trehalose-phosphate synthase Tps2	150	50		100								75	0	100
SPBC336.10c	tif512	translation initiation factor	150	50		100								75	0	100
SPAC9.10	thi9	amino acid permease, unknown 2	150	50		100								75	0	100
SPBC409.11	meu18	sequence orphan	150	50		100								75	0	100
SPAC4F8.15	itr1	myo-inositol transporter Itr1	150	50		100								75	0	100
SPAC31A2.16	gef2	RhoGEF Gef2	150	50		100								75	0	100
SPBC1683.09c	frp1	ferric-chelate reductase Frp1	150	50		100								75	0	100
SPAC1687.16c	erg3	C-5 sterol desaturase Erg3	150	50		100								75	0	100
SPAC10F6.15		S. pombe specific UPF0300 family protein 1	150	50		100								75	0	100
SPAC222.08c		imidazoleglycerol-phosphate synthase	150	50		100								75	0	100
SPAC22H10.09		sequence orphan	150	50		100								75	0	100
SPAC4G8.07c		tRNA (m5U54) methyltransferase Trm2	150	50		100								75	0	100
SPBC1271.08c		sequence orphan	150	50		100								75	0	100
SPBC19F8.04c		nuclease	150	50		100								75	0	100
SPBC20F10.02c		DUF1741 family protein	150	50		100								75	0	100
SPBC23G7.13c		urea transporter	150	50		100								75	0	100
SPBC577.06c		phosphatidylinositol kinase	150	50		100								75	0	100
SPCC576.02		hydantoin racemase family	150	50		100								75	0	100
SPAC3A11.09	sod22	plasma membrane alkali metal cation/H+ antiporter Sod22	149	51		100								74.5	0	100
SPAC19B12.04	rps3001	40S ribosomal protein S30	149	51		100								74.5	0	100
SPAC6F12.09	rdp1	RNA-directed RNA polymerase Rdp1	149	51		100								74.5	0	100
SPCC548.07c	ght1	hexose transporter Ght1	149	51		100								74.5	0	100
SPCC4G3.02	aph1	bis(5'-nucleosidyl)-tetraphosphatase	149	51		100								74.5	0	100
SPAC11D3.01c		conserved fungal protein	149	51		100								74.5	0	100
SPAC11D3.10		nifs homolog	149	51		100								74.5	0	100
SPAC1486.11			149	51		100								74.5	0	100
SPAC323.04		mitochondrial ATPase	149	51		100								74.5	0	100
SPAC343.06c		scramblase	149	51		100								74.5	0	100
SPAC869.05c		sulfate transporter	149	51		100								74.5	0	100
SPAPB2B4.07		ubiquitin family protein, human UBTD1 homolog	149	51		100								74.5	0	100
SPBC26H8.12		cytochrome c heme lyase	149	51		100								74.5	0	100
SPBC8D2.18c		adenosylhomocysteinase	149	51		100								74.5	0	100
SPBC609.05	pob3	FACT complex component Pob3	148	52		100								74	0	100
SPAC1952.12c	csn71	COP9/signalosome complex subunit 7a	148	52		100								74	0	100
SPAC6F6.19			148	52		100								74	0	100
SPAC977.01			148	52		100								74	0	100
SPBC30B4.09			148	52		100								74	0	100
SPBPB21E7.05			148	52		100								74	0	100
SPAC227.01c		Erd1 homolog	148	52		100								74	0	100
SPBC29B5.04c		conserved fungal protein	148	52		100								74	0	100
SPBP23A10.02		conserved fungal protein	148	52		100								74	0	100
SPBPB2B2.12c		UDP-glucose 4-epimerase	148	52		100								74	0	100
SPBP16F5.04	ubc7	ubiquitin conjugating enzyme Ubc7/UbcP3	147	53		100								73.5	0	100
SPCC1322.08	srk1	MAPK-activated protein kinase Srk1	147	53		100								73.5	0	100
SPAC13G6.01c	rad8	ubiquitin-protein ligase E3	147	53		100								73.5	0	100
SPBC6B1.09c	nbs1	Mre11 complex subunit Nbs1	147	53		100								73.5	0	100
SPAC23D3.04c	gpd2	glycerol-3-phosphate dehydrogenase Gpd2	147	53		100								73.5	0	100
SPAC5H10.11	gmh1	alpha-1,2-galactosyltransferase Gmh1	147	53		100								73.5	0	100
SPAC4H3.17			147	53		100								73.5	0	100
SPAC11D3.09		agmatinase	147	53		100								73.5	0	100
SPAC17A2.10c		sequence orphan	147	53		100								73.5	0	100
SPBC1271.09		glycerophosphodiester transporter	147	53		100								73.5	0	100
SPBC15C4.05		ATP-dependent RNA/DNA helicase	147	53		100								73.5	0	100
SPBC359.03c		amino acid permease, unknown 8	147	53		100								73.5	0	100
SPCC550.09		peroxin Pex32	147	53		100								73.5	0	100
SPCP31B10.02		conserved eukaryotic protein	147	53		100								73.5	0	100
SPBC2G2.01c	liz1	pantothenate transporter	146	54		100								73	0	100
SPAC1039.05c	klf1	conserved fungal protein	146	54		100								73	0	100
SPAC1071.13			146	54		100								73	0	100
SPCC18.20			146	54		100								73	0	100
SPAC13G6.13		sequence orphan	146	54		100								73	0	100
SPAC17G6.03		phosphoprotein phosphatase	146	54		100								73	0	100
SPBC1604.16c		RNA-binding protein	146	54		100								73	0	100
SPBC1685.14c		Vid27 family protein	146	54		100								73	0	100
SPBC3D6.06c		ribose-phosphate pyrophosphokinase	146	54		100								73	0	100
SPBC405.03c		membrane transporter	146	54		100								73	0	100
SPCC306.11		sequence orphan	146	54		100								73	0	100
SPBC32F12.03c	gpx1	glutathione peroxidase Gpx1	135	51		100								72.5806	0	100
SPAC6G9.16c		sequence orphan	145	55		100								72.5	0	100
SPBC4F6.09	str1	siderophore-iron transporter Str1	145	55		100								72.5	0	100
SPCC645.11c	mug117	meiotically upregulated gene Mug117	145	55		100								72.5	0	100
SPCC550.10	meu8	betaine aldehyde dehydrogenase	145	55		100								72.5	0	100
SPAC824.08	gda1	guanosine-diphosphatase Gda1	145	55		100								72.5	0	100
SPAC11D3.19			145	55		100								72.5	0	100
SPAC11D3.14c		oxoprolinase	145	55		100								72.5	0	100
SPAC22E12.03c		THIJ/PFPI family peptidase	145	55		100								72.5	0	100
SPAC25H1.06		histone acetyltransferase complex subunit	145	55		100								72.5	0	100
SPAC29B12.05c		S-adenosylmethionine-dependent methyltransferase	145	55		100								72.5	0	100
SPAC637.13c		cytoskeletal signaling protein	145	55		100								72.5	0	100
SPAC688.14		lysine methyltransferase	145	55		100								72.5	0	100
SPBC16C6.01c		lysine methyltransferase	145	55		100								72.5	0	100
SPCC24B10.03		sequence orphan	145	55		100								72.5	0	100
SPCC417.11c		glutamate-1-semialdehyde 2,1-aminomutaseaminotransferase	145	55		100								72.5	0	100
SPCC757.11c		membrane transporter	145	55		100								72.5	0	100
SPCP20C8.02c		S. pombe specific UPF0321 family protein 1	145	55		100								72.5	0	100
SPAC26A3.01	sxa1	aspartic protease Sxa1	144	56		100								72	0	100
SPCC330.12c	sdh3	succinate dehydrogenase (ubiquinone)	144	56		100								72	0	100
SPBC776.01	rpl29	60S ribosomal protein L29	144	56		100								72	0	100
SPCC18B5.11c	cds1	replication checkpoint kinase Cds1	144	56		100								72	0	100
SPAC105.01c		potassium ion/proton antiporter	144	56		100								72	0	100
SPAC12B10.05		metallopeptidase	144	56		100								72	0	100
SPAPB1A10.13		sequence orphan	144	56		100								72	0	100
SPBC17G9.12c		conserved fungal protein	144	56		100								72	0	100
SPBC21B10.14			144	56		100								72	0	100
SPBC8D2.16c		DUF171 family protein	144	56		100								72	0	100
SPBP22H7.04		sequence orphan	144	56		100								72	0	100
SPCC663.08c		short chain dehydrogenase	144	56		100								72	0	100
SPBC1703.04	mlh1	MutL family protein Mlh1	132	52		100								71.7391	0	100
SPAC17G6.13	Slt1	sequence orphan	143	57		100								71.5	0	100
SPAC6G9.10c	sen1	splicing endonuclease Sen1	143	57		100								71.5	0	100
SPAC5H10.13c	gmh2	alpha-1,2-galactosyltransferase Gmh2	143	57		100								71.5	0	100
SPAC22A12.11	dak1	dihydroxyacetone kinase Dak1	143	57		100								71.5	0	100
SPBC336.16			143	57		100								71.5	0	100
SPBP23A10.17			143	57		100								71.5	0	100
SPAC1A6.03c		phospholipase	143	57		100								71.5	0	100
SPAC212.08c		S. pombe specific GPI anchored protein family 1	143	57		100								71.5	0	100
SPAC27D7.10c		S. pombe specific But2 family protein	143	57		100								71.5	0	100
SPAC4H3.07c		protein phosphatase Fmp31	143	57		100								71.5	0	100
SPAC922.03		1-aminocyclopropane-1-carboxylate deaminase	143	57		100								71.5	0	100
SPBPB10D8.02c		arylsulfatase	143	57		100								71.5	0	100
SPCC24B10.20		short chain dehydrogenase	143	57		100								71.5	0	100
SPCC737.05		peroxin Pex28/29	143	57		100								71.5	0	100
SPAC694.05c	rps2502	40S ribosomal protein S25	141	58	1	100								71	0.704225	100
SPAC26H5.10c	tif51	translation initiation factor eIF5A	142	58		100								71	0	100
SPBC2A9.14			142	58		100								71	0	100
SPAC3C7.13c		glucose-6-phosphate 1-dehydrogenase	142	58		100								71	0	100
SPAC3G9.05		GTPase activating protein	142	58		100								71	0	100
SPAC1002.17c	urg2	uracil phosphoribosyltransferase	141	59		100								70.5	0	100
SPCC1682.12c	ubp16	ubiquitin C-terminal hydrolase Ubp16	141	59		100								70.5	0	100
SPBC2G2.02	syj1	inositol polyphosphate phosphatase	141	59		100								70.5	0	100
SPAC11E3.01c	swr1	SNF2 family helicase Swr1	141	59		100								70.5	0	100
SPBC21C3.13	rps1901	40S ribosomal protein S19	141	59		100								70.5	0	100
SPAC8C9.16c	mug63	TLDc domain protein 1	141	59		100								70.5	0	100
SPAC664.14	amt2	ammonium transporter Amt2	141	59		100								70.5	0	100
SPBC36.13			141	59		100								70.5	0	100
SPAC227.06		Rab GTPase binding	141	59		100								70.5	0	100
SPAC4D7.10c		SAGA complex subunit Spt20	141	59		100								70.5	0	100
SPBC1105.08		EMP70 family	141	59		100								70.5	0	100
SPBC1105.19			141	59		100								70.5	0	100
SPBC1271.14		glutamate N-acetyltransferase	141	59		100								70.5	0	100
SPBC1683.06c		uridine ribohydrolase	141	59		100								70.5	0	100
SPBC19C7.05		cell wall organization protein	141	59		100								70.5	0	100
SPBC337.07c		carboxypeptidase	141	59		100								70.5	0	100
SPCC23B6.02c		sequence orphan	141	59		100								70.5	0	100
SPCC1450.05c	rox3	RNA polymerase II holoenzyme mediator complex subunit Med19	140	60		100								70	0	100
SPCC1620.03	mug163	sequence orphan	140	60		100								70	0	100
SPCC1259.14c	meu27	S. pombe specific UPF0300 family protein 5	140	60		100								70	0	100
SPCC622.08c	hta1	histone H2A alpha	140	60		100								70	0	100
SPAC1142.05	ctr5	copper transporter complex subunit Ctr5	140	60		100								70	0	100
SPAC13G6.08		Cdc20/Fizzy family WD repeat protein	140	60		100								70	0	100
SPAC16E8.08		sequence orphan	140	60		100								70	0	100
SPAC1952.08c		pyridoxamine 5'-phosphate oxidase	140	60		100								70	0	100
SPBC16G5.13		sequence orphan	140	60		100								70	0	100
SPBC18E5.05c		RNA polymerase II elongator complex subunit	140	60		100								70	0	100
SPBC651.02		nitrilase	140	60		100								70	0	100
SPBC8E4.03		agmatinase 2	140	60		100								70	0	100
SPCC132.01c		DUF814 family protein	140	60		100								70	0	100
SPCC777.07		alpha-1,2-mannosyltransferase	140	60		100								70	0	100
SPCPB16A4.02c		conserved fungal protein	140	60		100								70	0	100
SPAC323.03c		sequence orphan	139	60		100								69.8492	0	100
SPAC824.05	vps16	HOPS complex subunit Vps16	139	61		100								69.5	0	100
SPCC417.06c	ppk35	Meiosis-specific serine/threonine protein kinase Mug27/Slk1/Ppk35	139	61		100								69.5	0	100
SPAC17G6.17	pof8	F-box protein Pof8	139	61		100								69.5	0	100
SPBC23E6.03c	nta1	protein N-terminal amidase Nta1	139	61		100								69.5	0	100
SPBC146.10	mug57	meiotically upregulated gene Mug57	139	61		100								69.5	0	100
SPBC16A3.13	meu7	alpha-amylase homolog Aah4	139	61		100								69.5	0	100
SPBC342.05	crb2	DNA repair protein RAD9 homolog, Rhp9	139	61		100								69.5	0	100
SPAC19G12.03	cda1	chitin deacetylase Cda1	139	61		100								69.5	0	100
SPAC1039.02		phosphoprotein phosphatase	139	61		100								69.5	0	100
SPAC20G8.04c		electron transfer flavoprotein-ubiquinone oxidoreductase	139	61		100								69.5	0	100
SPAC57A7.09		human RNF family homolog	139	61		100								69.5	0	100
SPAC5H10.04		NADPH dehydrogenase	139	61		100								69.5	0	100
SPAC6F6.04c		membrane transporter	139	61		100								69.5	0	100
SPAC823.09c		L-asparaginase	139	61		100								69.5	0	100
SPAC926.05c		diphthamide biosynthesis protein Dph4	139	61		100								69.5	0	100
SPBC2A9.11c		nuclear export factor	139	61		100								69.5	0	100
SPCC24B10.16c		sequence orphan	139	61		100								69.5	0	100
SPCC1322.14c	vtc4	vacuolar transporter chaperone (VTC) complex subunit	138	62		100								69	0	100
SPBC12C2.02c	ste20	sterility protein Ste20	138	62		100								69	0	100
SPAPB8E5.06c	rpl302	60S ribosomal protein L3	138	62		100								69	0	100
SPBC1105.10	rav1	RAVE complex subunit Rav1	138	62		100								69	0	100
SPAC3A11.14c	pkl1	kinesin-like protein Pkl1	138	62		100								69	0	100
SPBC21D10.11c	nfs1	iron-sulfur cluster assembly protein Nfs1	138	62		100								69	0	100
SPBC3B8.10c	nem1	NLI interacting factor family	138	62		100								69	0	100
SPBC32H8.06	mug93	TPR repeat protein, meiotically spliced	138	62		100								69	0	100
SPBC16A3.19	eaf7	histone acetyltransferase complex subunit Eaf7	138	62		100								69	0	100
SPAC1071.06	arp9	SWI/SNF and RSC complex subunit Arp9	138	62		100								69	0	100
SPAC1039.04		nicotinic acid plasma membrane transporter	138	62		100								69	0	100
SPAC14C4.01c		DUF1770 family protein	138	62		100								69	0	100
SPAC17A2.02c		DUF887 family protein	138	62		100								69	0	100
SPAC1B1.04c		poly(A)-specific ribonuclease complex subunit Pan3 (predicted)	138	62		100								69	0	100
SPAC212.03		hypothetical protein	138	62		100								69	0	100
SPBC146.06c		human MTMR15 homolog	138	62		100								69	0	100
SPBC1734.07c		TRAPP complex subunit Trs85	138	62		100								69	0	100
SPBC27B12.11c		transcription factor	138	62		100								69	0	100
SPBC2D10.11c		nucleosome assembly protein Nap2	138	62		100								69	0	100
SPBC31F10.07		cortical component Lsb5	138	62		100								69	0	100
SPCC1450.09c		phospholipase	138	62		100								69	0	100
SPCC1840.04		caspase	138	62		100								69	0	100
SPCC330.07c		membrane transporter	138	62		100								69	0	100
SPCC162.04c	wtf13	wtf element Wtf13	137	63		100								68.5	0	100
SPAC1002.18	urg3	DUF1688 family protein	137	63		100								68.5	0	100
SPBP4H10.07	unassigned	ubiquitin-protein ligase E3 (predicted)	137	63		100								68.5	0	100
SPBC32H8.07	git5	heterotrimeric G protein beta subunit Git5	137	63		100								68.5	0	100
SPBC19C7.03	cyr1	adenylate cyclase	137	63		100								68.5	0	100
SPBC1773.13			137	63		100								68.5	0	100
SPAC1002.01		conserved fungal protein	137	63		100								68.5	0	100
SPAC11G7.01		sequence orphan	137	63		100								68.5	0	100
SPAC6G10.03c		abhydrolase family protein, unknown biological role	137	63		100								68.5	0	100
SPBC776.16		sequence orphan	137	63		100								68.5	0	100
SPCC285.13c		nucleoporin Nup60	137	63		100								68.5	0	100
SPAC1A6.06c	meu31	sequence orphan	130	60		100								68.4211	0	100
SPAC1556.04c	cdd1	cytidine deaminase Pcd1	136	63		100								68.3417	0	100
SPAC1A6.08c	mug125	sequence orphan	137	64		100								68.1592	0	100
SPCC24B10.14c	xlf1	xrcc4 like factor	136	64		100								68	0	100
SPBC18H10.08c	ubp4	ubiquitin C-terminal hydrolase Ubp4	136	64		100								68	0	100
SPBC1734.05c	spf31	DNAJ protein Spf31	136	64		100								68	0	100
SPBC428.03c	pho4	thiamine-repressible acid phosphatase Pho4	136	64		100								68	0	100
SPAC18B11.04	ncs1	related to neuronal calcium sensor Ncs1	136	64		100								68	0	100
SPAC23H3.08c	bub3	mitotic spindle checkpoint protein Bub3	136	64		100								68	0	100
SPAC1039.01			136	64		100								68	0	100
SPAC4H3.16			136	64		100								68	0	100
SPAC12G12.07c		conserved fungal protein	136	64		100								68	0	100
SPAC140.04		conserved fungal protein	136	64		100								68	0	100
SPAC144.01		sequence orphan	136	64		100								68	0	100
SPAPB24D3.02c		amino acid permease, unknown 3	136	64		100								68	0	100
SPAPYUK71.03c		C2 domain protein	136	64		100								68	0	100
SPBC16A3.10		membrane bound O-acyltransferase, MBOAT	136	64		100								68	0	100
SPBC1709.19c		NifU-like protein	136	64		100								68	0	100
SPBC56F2.15			136	64		100								68	0	100
SPBP4H10.18c		sequence orphan	136	64		100								68	0	100
SPCC1442.07c		ubiquitin/metalloprotease fusion protein	136	64		100								68	0	100
SPCC4B3.07		nuclear pore associated protein	136	64		100								68	0	100
SPCC645.13		transcription elongation regulator	136	64		100								68	0	100
SPCC70.10		sequence orphan	136	64		100								68	0	100
SPBC27.03			135	65		100								67.5	0	100
SPAC1805.01c	ppk6	serine/threonine protein kinase Ppk6	135	65		100								67.5	0	100
SPCC31H12.02c	mug73	membrane transporter	135	65		100								67.5	0	100
SPAC23H4.09	cdb4	curved DNA-binding protein Cdb4	135	65		99	0	0	0	0	0	0		67.5	0	100
SPAC25B8.07c		hypoxia induced family protein	135	65		100								67.5	0	100
SPAC3A11.10c		dipeptidyl aminopeptidase	135	65		100								67.5	0	100
SPAC3H1.07		arginase	135	65		100								67.5	0	100
SPAP27G11.02		TPR repeat protein, unknown biological role	135	65		100								67.5	0	100
SPAPB8E5.04c		phosphatidylglycerol/phosphatidylinositol transfer protein	135	65		100								67.5	0	100
SPBC23E6.10c		methylthioribose-1-phosphate isomerase	135	65		100								67.5	0	100
SPBC29A10.13			135	65		100								67.5	0	100
SPBC8D2.23			135	65		100								67.5	0	100
SPCC1739.01		zf-CCCH type zinc finger protein	135	65		100								67.5	0	100
SPAC977.07c			137	67		100								67.1569	0	100
SPAC1B3.11c	ypt4	GTPase Ypt4	134	66		100								67	0	100
SPAC3H1.02c	unassigned	metallopeptidase (predicted)	134	66		100								67	0	100
SPCC645.08c	snd1	RNA-binding protein Snd1	134	66		100								67	0	100
SPBC4F6.12	pxl1	LIM domain	134	66		100								67	0	100
SPAC2C4.14c	ppk11	PAK-related kinase Ppk11	134	66		100								67	0	100
SPAC20H4.04	mfh2	ATP-dependent 3' to 5' DNA helicase	134	66		100								67	0	100
SPAC20G4.03c	hri1	eIF2 alpha kinase Hri1	134	66		100								67	0	100
SPBC83.12			134	66		100								67	0	100
SPAC29B12.14c		purine transporter	134	66		100								67	0	100
SPAC3H1.10		phytochelatin synthetase	134	66		100								67	0	100
SPAC630.06c		conserved fungal protein	134	66		100								67	0	100
SPAC7D4.02c		src (SH3) homology domain protein, unknown family	134	66		100								67	0	100
SPAC922.06		short chain dehydrogenase	134	66		100								67	0	100
SPBC1348.01		S. pombe specific DUF999 protein family 5	134	66		100								67	0	100
SPBC1683.11c		isocitrate lyase	134	66		100								67	0	100
SPBC29A10.08			134	66		100								67	0	100
SPBP35G2.14		RNA-binding protein	134	66		100								67	0	100
SPCC1494.09c		sequence orphan	134	66		100								67	0	100
SPCC663.14c		membrane transporter	134	66		100								67	0	100
SPCC970.02		mannan endo-1,6-alpha-mannosidase	134	66		100								67	0	100
SPBC29A10.11c	vps902	guanyl-nucleotide exchange factor Vps902	133	67		100								66.5	0	100
SPAC12G12.15	sif3	Sad1 interacting factor 3	133	67		100								66.5	0	100
SPAC1556.02c	sdh1	succinate dehydrogenase Sdh1	133	67		100								66.5	0	100
SPAC1565.07c		TATA binding protein interacting protein	133	67		100								66.5	0	100
SPAC56E4.07		N-acetyltransferase	133	67		100								66.5	0	100
SPBC3F6.01c		serine/threonine protein phosphatase	133	67		100								66.5	0	100
SPCC330.21			133	67		100								66.5	0	100
SPCC584.16c		sequence orphan	133	67		100								66.5	0	100
SPAC19G12.04		ureidoglycolate hydrolase	133	68		100								66.1692	0	100
SPBC21C3.15c			132	68		99								66	0	100	1 dyad with 2-2 phenotype
SPAC22F3.13	tsc1	hamartin	132	68		100								66	0	100
SPBC30D10.03c		IMP 5'-nucleotidase	131	68	1	100								66	0.757576	100
SPCC1682.14	rpl1902	60S ribosomal protein L19B	132	68		100								66	0	100
SPBC336.14c	ppk26	serine/threonine protein kinase Ppk26	132	68		100								66	0	100
SPAC13C5.06c	mug121	sequence orphan	132	68		100								66	0	100
SPBC8D2.19	mde3	serine/threonine protein kinase Mde3	132	68		100								66	0	100
SPBC1709.06	dus2	tRNA dihydrouridine synthase Dus2	132	68		100								66	0	100
SPAC5H10.06c	adh4	alcohol dehydrogenase Adh4	132	68		100								66	0	100
SPBC21B10.15			132	68		100								66	0	100
SPAC25B8.04c		mitochondrial splicing suppressor	132	68		100								66	0	100
SPAC30D11.14c		RNA-binding protein	132	68		100								66	0	100
SPCC1442.05c		conserved fungal protein	132	68		100								66	0	100
SPBC2D10.04		arrestin Aly1 related	132	69		100								65.6716	0	100
SPBC776.11	rpl2801	60S ribosomal protein Ll28B 27a	131	69		100								65.5	0	100
SPBP8B7.04	mug45	sequence orphan	131	69		100								65.5	0	100
SPAPB8E5.05	mfm1	M-factor precursor Mfm1	131	69		100								65.5	0	100
SPCC569.09			131	69		100								65.5	0	100
SPAC10F6.17c		pyruvate dehydrogenase (lipoamide) phosphatase	131	69		100								65.5	0	100
SPAC1687.19c		queuine tRNA-ribosyltransferase	131	69		100								65.5	0	100
SPAC1B3.02c		transcription elongation factor, Elf1 family	131	69		100								65.5	0	100
SPAC6G10.10c		human hmmtag2 homolog	131	69		100								65.5	0	100
SPAC926.10			131	69		100								65.5	0	100
SPBC13G1.02		mannose-1-phosphate guanyltransferase	131	69		100								65.5	0	100
SPCC364.04c		CASP family protein	131	69		100								65.5	0	100
SPCC4B3.01		thiosulfate sulfurtransferase	131	69		100								65.5	0	100
SPCC663.15c		conserved fungal protein	131	69		100								65.5	0	100
SPAC644.09		alanine racemase	129	70	1	100								65	0.769231	100
SPBC776.04	sec2302	GTPase activating protein Sec23b	130	70		100								65	0	100
SPBC25H2.08c	mrs2	magnesium ion transporter Mrs2	130	70		100								65	0	100
SPBC887.10	mcs4	two-component response regulator	130	70	0	100								65	0	100
SPAC222.07c	hri2	eIF2 alpha kinase Hri2	130	70		100								65	0	100
SPAC1834.04	hht1	histone H3 h3.1	130	70		100								65	0	100
SPAC6C3.04	cit1	citrate synthase	130	70		100								65	0	100
SPBP26C9.02c	car1	arginase Car1	130	70		100								65	0	100
SPAC1002.07c	ats1	N-acetyltransferase Ats1	130	70		100								65	0	100
SPAC4G9.10	arg3	ornithine carbamoyltransferase Arg3	130	70		100								65	0	100
SPBC1734.12c	alg12	dolichyl pyrophosphate Man7GlcNAc2 alpha-1,3-glucosyltransferase Alg12	130	70		99								65	0	100
SPAC1093.07			130	70		100								65	0	100
SPAC26A3.17c			130	70		100								65	0	100
SPBC1E8.05			130	70		100								65	0	100
SPAC1071.11		NADH-dependent flavin oxidoreductase	130	70		100								65	0	100
SPAC3C7.07c		arginine-tRNA protein transferase	130	70		100								65	0	100
SPAC458.02c		mRNP complex	130	70		100								65	0	100
SPAC630.04c		sequence orphan	130	70		100								65	0	100
SPBC1778.03c		NADH pyrophosphatase	130	70		100								65	0	100
SPBC28F2.05c		xylose and arabinose reductase	130	70		100								65	0	100
SPBC3B8.03		saccharopine dehydrogenase	130	70		100								65	0	100
SPCC1020.08		wybutosine biosynthesis protein Tyw1	130	70		100								65	0	100
SPCC11E10.09c		alpha-amylase homolog	130	70		100								65	0	100
SPBC428.07	meu6	meiotic chromosome segregation protein Meu6	129	71		100								64.5	0	100
SPAC23G3.03	sib2	ornithine N5 monooxygenase	129	71		100								64.5	0	100
SPAC343.12	rds1	conserved fungal protein	129	71		100								64.5	0	100
SPAC11G7.02	pub1	ubiquitin-protein ligase E3	129	71		100								64.5	0	100
SPAC10F6.07c	mug94	sequence orphan	129	71		100								64.5	0	100
SPCC306.05c	ins1	INSIG domain protein	129	71		100								64.5	0	100
SPAC3A11.02	cps3	zinc finger protein Cps3	129	71		100								64.5	0	100
SPAC24B11.10c	chr3	chitin synthase regulatory factor Chr3	129	71		100								64.5	0	100
SPBPB21E7.09			129	71		100								64.5	0	100
SPAC19A8.16			129	71		100								64.5	0	100
SPAC23C11.06c		hydrolase	129	71		100								64.5	0	100
SPAC26A3.17c		N-methyltransferase	129	71		100								64.5	0	100
SPAC5H10.12c		acetylglucosaminyltransferase	129	71		100								64.5	0	100
SPAC664.13		sequence orphan	129	71		100								64.5	0	100
SPACUNK4.13c		GTPase Ylf2	129	71		100								64.5	0	100
SPBC11B10.08		conserved fungal protein	129	71		100								64.5	0	100
SPBC16A3.02c		mitochondrial peptidase	129	71		100								64.5	0	100
SPBC1773.04		flavonol reductase/cinnamoyl-CoA reductase family	129	71		100								64.5	0	100
SPBC365.11		GRIP domain protein	129	71		100								64.5	0	100
SPBC428.10		sequence orphan	129	71		100								64.5	0	100
SPBC8E4.04		aldo/keto reductase involved in pentose catabolism	129	71		100								64.5	0	100
SPCC18.02		membrane transporter	129	71		100								64.5	0	100
SPCC297.06c		mitochondrial ribosomal protein subunit 8	129	71		100								64.5	0	100
SPCC4B3.13		MatE family transporter	129	71		100								64.5	0	100
SPCC794.03		amino acid permease, unknown 13	129	71		100								64.5	0	100
SPCC830.08c		Golgi membrane protein	129	71		100								64.5	0	100
SPAC167.06c	mug143	sequence orphan	128	72		100								64	0	100	poor recovery from glycerol stock
SPAC5H10.03	unassigned	phosphoglycerate mutase family	128	72		100								64	0	100
SPAC4H3.05	srs2	ATP-dependent DNA helicase, UvrD subfamily	128	72		100								64	0	100
SPCC1919.11	mug137	BAR adaptor protein	128	72		100								64	0	100
SPBC13E7.06	msd1	spindle pole body protein Msd1	128	72		100								64	0	100
SPAC26F1.14c	aif1	apoptosis-inducing factor homolog Aif1	128	72		100								64	0	100
SPAC13A11.05		peptidase family M17	128	72		100								64	0	100
SPAC14C4.07		membrane transporter	128	72		100								64	0	100
SPAC19G12.09		NADH/NADPH dependent indole-3-acetaldehyde reductase AKR3C2	128	72		100								64	0	100
SPAC1B3.08		COP9 signalosome complex subunit 12	128	72		100								64	0	100
SPAC25B8.05		pseudouridylate synthase	128	72		100								64	0	100
SPBC1683.02		adenine deaminase	128	72		100								64	0	100
SPBC365.08c		Der1-like (degradation in the ER) family	128	72		100								64	0	100
SPBC409.16c		recombination protein Saw1 (predicted)	128	72		100								64	0	100
SPAC513.01c	eft201	translation elongation factor 2 (EF-2) Eft2,A	129	73		100								63.8614	0	100
SPCC338.12	pbi2	proteinase B inhibitor Pbi2	140	80		100								63.6364	0	100
SPAC8F11.08c		esterase/lipase	127	73		100								63.5	0	100
SPBC409.07c	wis1	MAP kinase kinase Wis1	127	73		100								63.5	0	100
SPAC1250.05	rpl3002	60S ribosomal protein L30	127	73		100								63.5	0	100
SPAC6F6.02c	pof5	F-box protein Pof5	127	73		100								63.5	0	100
SPCC18B5.07c	nup61	nucleoporin Nup61	127	73		100								63.5	0	100
SPCC74.06	mak3	histidine kinase Mak3	127	73		100								63.5	0	100
SPBC902.05c	idh2	isocitrate dehydrogenase (NAD+) subunit 2	127	73		100								63.5	0	100
SPAC29A4.05	cam2	myosin I light chain Cam2	127	73		100								63.5	0	100
SPAPJ695.02			127	73		100								63.5	0	100
SPBPB21E7.10			127	73		100								63.5	0	100
SPCC1020.03			127	73		100								63.5	0	100
SPCC794.16			127	73		100								63.5	0	100
SPAC11H11.03c		SMR and DUF1771 domain protein (predicted)	127	73		100								63.5	0	100
SPAC13A11.06		pyruvate decarboxylase	127	73		100								63.5	0	100
SPAC29A4.19c		P-type ATPase	127	73		100								63.5	0	100
SPAC4G9.02		ribonuclease H2 complex subunit	127	73		100								63.5	0	100
SPAC589.03c		sequence orphan	127	73		100								63.5	0	100
SPAC9.07c		GTPase Rbg1	127	73		100								63.5	0	100
SPAP27G11.14c		sequence orphan	127	73		100								63.5	0	100
SPAPB24D3.08c		NADP-dependent oxidoreductase	127	73		100								63.5	0	100
SPBC16A3.17c		membrane transporter	127	73		100								63.5	0	100
SPBCPT2R1.01c		S. pombe specific DUF999 protein family 9	127	73		100								63.5	0	100
SPCC663.09c		short chain dehydrogenase	127	73		100								63.5	0	100
SPAC1486.02c	ucp14	UBA domain protein Ucp14	126	74		100								63	0	100
SPCC4F11.02	ptc1	protein phosphatase 2C Ptc1	126	74		100								63	0	100
SPCC4G3.05c	mus81	Holliday junction resolvase subunit Mus81	126	74		100								63	0	100
SPAC5D6.09c	mug86	acetate transporter	126	74		100								63	0	100
SPBC3E7.15c	mug83	sphingosine N-acyltransferase Lac1	126	74		100								63	0	100
SPBC1A4.02c	leu1	3-isopropylmalate dehydrogenase Leu1	126	74		100								63	0	100
SPBC1105.12	hhf3	histone H4 h4.3	126	74		100								63	0	100
SPAC1834.03c	hhf1	histone H4 h4.1	126	74		100								63	0	100
SPAC1142.06	get3	GET complex ATPase subunit	126	74		100								63	0	100
SPAC15A10.08	ain1	alpha-actinin	126	74		100								63	0	100
SPAC22F3.15			126	74		100								63	0	100
SPCC794.06			126	74		100								63	0	100
SPCPB16A4.07			126	74		100								63	0	100
SPAC1071.03c		sequence orphan	126	74		100								63	0	100
SPAC1805.14		sequence orphan	126	74		100								63	0	100
SPAPB1A10.05		sequence orphan	126	74		100								63	0	100
SPBC2F12.05c		sterol binding ankyrin repeat protein	126	74		100								63	0	100
SPCC1223.01		ubiquitin-protein ligase E3	126	74		100								63	0	100
SPCC16A11.03c		conserved protein (fungal and protazoan)	126	74		100								63	0	100
SPCC18.13		tRNA (guanine-N7-)-methyltransferase subunit Trm82	126	74		100								63	0	100
SPAC1F7.12	yak3	aldose reductase YakC	125	75		100								62.5	0	100
SPBC12D12.07c	trx2	mitochondrial thioredoxin Trx2	125	75		100								62.5	0	100
SPBC32H8.13c	mok12	alpha-1,3-glucan synthase Mok12	125	75		100								62.5	0	100
SPCC18B5.01c	bfr1	brefeldin A efflux transporter Bfr1	125	75		100								62.5	0	100
SPAPB1A10.12c	alo1	D-arabinono-1,4-lactone oxidase	125	75		100								62.5	0	100
SPBC1861.02	abp2	ARS binding protein Abp2	125	75		100								62.5	0	100
SPBC460.05			125	75		100								62.5	0	100
SPCC330.19c			125	75		100								62.5	0	100
SPAC1687.14c		EF hand family protein, unknown role	125	75		100								62.5	0	100
SPAC23A1.14c		cystathionine gamma-synthase	125	75		100								62.5	0	100
SPAC30C2.04		cofactor for methionyl-and glutamyl-tRNA synthetases	125	75		100								62.5	0	100
SPAPB8E5.10		sequence orphan	125	75		100								62.5	0	100
SPBC17A3.06		phosphoprotein phosphatase	125	75		100								62.5	0	100
SPBC29A10.07		nucleoporin Pom152	125	75		100								62.5	0	100
SPBC2D10.09		3-hydroxyisobutyryl-CoA hydrolase	125	75		100								62.5	0	100
SPBC30B4.06c		tRNA uridine 5-carboxymethylaminomethyl modification enzyme	125	75		100								62.5	0	100
SPBC4.06		acid phosphatase	125	75		100								62.5	0	100
SPBC660.06		conserved fungal protein	125	75		100								62.5	0	100
SPCC1281.04		pyridoxal reductase	125	75		100								62.5	0	100
SPCC1919.13c		conserved eukaryotic protein	125	75		100								62.5	0	100
SPCC569.03		DUF1773 family protein 4	125	75		100								62.5	0	100
SPAC23C4.09c		DNA-binding TFAR19-related protein	131	79		100								62.381	0	100
SPCC550.10			123	76	1	100								62	0.806452	100
SPAC10F6.06	vip1	RNA-binding protein Vip1	124	76		100								62	0	100
SPCC777.10c	ubc12	ubiquitin conjugating enzyme Ubc12	124	76		100								62	0	100
SPCC338.11c	rrg1	methyltransferase	124	76		100								62	0	100
SPCC4G3.10c	rhp42	DNA repair protein Rhp42	124	76		100								62	0	100
SPAC607.07c		sequence orphan	124	76		100								62	0	100
SPBC12C2.04		NAD binding dehydrogenase family protein	124	76		100								62	0	100
SPBC2A9.02		NAD dependent epimerase/dehydratase family protein	124	76		100								62	0	100
SPBC887.22			124	76		100								62	0	100
SPCC162.11c		uridine kinase	124	76		100								62	0	100
SPBC651.06	csa1	sequence orphan	123	77		100								61.5	0	100
SPCC1442.16c	zta1	quinone oxidoreductase	123	77		100								61.5	0	100
SPCC364.05	vps3	GTPase regulator Vps3	123	77		100								61.5	0	100
SPCC16A11.04	snx12	sorting nexin Snx12	123	77		100								61.5	0	100
SPAC13D6.01	pof14	F-box protein Pof14	123	77		100								61.5	0	100
SPAP14E8.04	oma1	metallopeptidase Oma1	123	77		100								61.5	0	100
SPAC8F11.09c	nnt1	nicotinamide N-methyltransferase Nnt1	123	77		100								61.5	0	100
SPAC22A12.02c	mug103	sequence orphan	123	77		100								61.5	0	100
SPAC23H3.13c	gpa2	heterotrimeric G protein alpha-2 subunit Gpa2	123	77		100								61.5	0	100
SPCC1450.11c	cek1	serine/threonine protein kinase Cek1	123	77		100								61.5	0	100
SPAC14C4.04	B22918-2	hypothetical protein	123	77		100								61.5	0	100
SPAC2G11.13	atg22	autophagy associated protein Atg22	123	77		100								61.5	0	100
SPAC7D4.14c			123	77		100								61.5	0	100
SPBC1105.18c			123	77		100								61.5	0	100
SPCC794.04c			123	77		100	0	0	0	0	0	0	0	61.5	0	100
SPCC965.04c			123	77		100								61.5	0	100
SPAC2E1P5.03		DNAJ domain protein Erj5	123	77		100								61.5	0	100
SPAC6F12.06		Rho GDP dissociation inhibitor Rdi1	123	77		100								61.5	0	100
SPAC9E9.05		sequence orphan	123	77		100								61.5	0	100
SPBC1683.04		glycosyl hydrolase family 3	123	77		100								61.5	0	100
SPBC582.10c		ATP-dependent DNA helicase Rhp16b (predicted)	123	77		100								61.5	0	100
SPCC13B11.02c		sequence orphan	123	77		100								61.5	0	100
SPCC1442.17c		DUF292 family protein	123	77		100								61.5	0	100
SPCC285.05		purine nucleoside transporter	123	77		100								61.5	0	100
SPCC417.12		carboxylesterase-lipase family	123	77		100								61.5	0	100
SPCC622.12c		NADP-specific glutamate dehydrogenase	123	77		100								61.5	0	100
SPAC2G11.15c	tgs1	RNA methyltransferase Tgs1	122	78		100								61	0	100
SPBC26H8.09c	snf59	SWI/SNF complex subunit Snf59	122	78		100								61	0	100
SPBC2D10.12	rhp23	Rad23 homolog Rhp23	122	78		100								61	0	100
SPCC63.04	mok14	alpha-1,3-glucan synthase Mok14	122	78		100								61	0	100
SPAC806.08c	mod21	gamma tubulin complex subunit Mod21	122	78		100								61	0	100
SPCC191.11	inv1	beta-fructofuranosidase	122	78		100								61	0	100
SPAC31A2.15c	dcc1	DNA replication factor C complex subunit Dcc1	122	78		100								61	0	100
SPAC1B2.04	cox6	cytochrome c oxidase subunit VI	122	78		100								61	0	100
SPBC337.15c	coq7	ubiquinone biosynthesis protein Coq7	122	78		100								61	0	100
SPAC9E9.10c	cbh1	centromere binding protein (k-type repeat)	122	78		100								61	0	100
SPBC215.02	bob1	prefoldin subunit 5	122	78		100								61	0	100
SPBC1683.05			122	78		100								61	0	100
SPCC1393.12			122	78		100								61	0	100
SPBC36.11		sequence orphan	122	78		100								61	0	100
SPCC1020.01c			122	78		100								61	0	100
SPBC713.06	adl1	DNA ligase (predicted)	121	78		100								60.804	0	100
SPAPB1A10.10c	ypt71	GTPase Ypt71	121	79		100								60.5	0	100
SPBC18H10.06c	swd2	COMPASS complex subunit Swd2	121	79		100								60.5	0	100
SPBC16A3.03c	lyn1	sequence orphan	121	79		100								60.5	0	100
SPAC110.05			121	79		100								60.5	0	100
SPBC115.03			121	79		100								60.5	0	100
SPBC1778.07			121	79		100								60.5	0	100
SPAC1039.03		esterase/lipase	121	79		100								60.5	0	100
SPAC11D3.07c		transcription factor	121	79		100								60.5	0	100
SPAC977.14c		aldo/keto reductase, unknown biological role	121	79		100								60.5	0	100
SPBC11C11.11c		ATP-dependent DNA helicase Irc3	121	79		100								60.5	0	100
SPBC800.11		inosine-uridine preferring nucleoside hydrolase	121	79		100								60.5	0	100
SPCC4B3.06c		NADPH-dependent FMN reductase	121	79		100								60.5	0	100
SPCC613.02		membrane transporter	121	79		100								60.5	0	100
SPAC4H3.01		DNAJ domain protein Caj1/Djp1 type	118	80	2	100								60	1.66667	100
SPAPYUG7.04c	rpb9	DNA-directed RNA polymerase II complex subunit Rpb9	120	80		100								60	0	100
SPCC1259.10	pgp1	metallopeptidase Pgp1	120	80		100								60	0	100
SPCC1739.10	mug33	conserved fungal protein	120	80		100								60	0	100
SPBC25B2.07c	mug164	microtubule-associated protein	120	80		100								60	0	100
SPCC417.05c	chr2	chitin synthase regulatory factor Chr2	120	80		100								60	0	100
SPAC12B10.01c		ubiquitin-protein ligase E3	120	80		100								60	0	100
SPAC17A2.12		ATP-dependent DNA helicase (predicted)	120	80		100								60	0	100
SPAC1B3.01c		uracil phosphoribosyltransferase	120	80		100								60	0	100
SPAC2F7.17		peptide chain release factor	120	80		100								60	0	100
SPBC17D11.02c		synoviolin homolog	120	80		100								60	0	100
SPBP19A11.02c		sequence orphan	120	80		100								60	0	100
SPCC1827.02c		cholinephosphate cytidylyltransferase	120	80		100								60	0	100
SPCC777.12c		sequence orphan	120	80		100								60	0	100
SPAC11D3.03c		meiotic chromosome segregation protein	119	81		100								59.5	0	100
SPCC1906.03	wtf19	wtf element Wtf19	119	81		100								59.5	0	100
SPAC1687.17c	unassigned	Der1-like (degradation in the ER) family (predicted)	119	81		100								59.5	0	100
SPAC27F1.03c	uch1	ubiquitin C-terminal hydrolase Uch1	119	81		100								59.5	0	100
SPBC32F12.11	tdh1	glyceraldehyde-3-phosphate dehydrogenase Tdh1	119	81		100								59.5	0	100
SPAC14C4.05c	mug61	Sad1 interacting factor	119	81		100								59.5	0	100
SPCC1223.03c	gut2	glycerol-3-phosphate dehydrogenase Gut2	119	81		100								59.5	0	100
SPAC1399.06			119	81		100								59.5	0	100
SPAC17A5.10		conserved fungal protein	119	81		100								59.5	0	100
SPAC23H3.12c		conserved protein (fungal and plant)	119	81		100								59.5	0	100
SPAC5H10.05c		NADHdh_2 domain protein	119	81		100								59.5	0	100
SPBC13E7.08c		RNA polymerase II associated Paf1 complex	119	81		100								59.5	0	100
SPBC1773.08c		mannosyltransferase complex subunit	119	81		100								59.5	0	100
SPBC2G2.13c		deoxycytidylate deaminase	119	81		100								59.5	0	100
SPBC16E9.06c	uvi31	BolA domain UV inducedv protein Uvi31	118	82		100								59	0	100
SPBC577.13	syj2	inositol polyphosphate phosphatase	118	82		100								59	0	100
SPBC1105.01	rrp12	rRNA processing protein Rrp12	118	82		100								59	0	100
SPBC106.08c	mug2	DUF1773 family protein 1	118	82		100								59	0	100
SPBC530.04	mod5	Tea1 anchoring protein Mod5	118	82		100								59	0	100
SPBC3D6.04c	mad1	mitotic spindle checkpoint protein Mad1	118	82		100								59	0	100
SPAC23H4.21			118	82		100								59	0	100
SPCC1259.16			118	82		100								59	0	100
SPAC11D3.18c		nicotinic acid plasma membrane transporter	118	82		100								59	0	100
SPAC17G8.07		YEATS family protein	118	82		100								59	0	100
SPAC1B3.10c		SEL1 repeat protein, unknown biological role	118	82		100								59	0	100
SPAC2F3.02		ER protein translocation subcomplex subunit	118	82		100								59	0	100
SPAC2F3.07c		sequence orphan	118	82		100								59	0	100
SPBC23E6.02		ATP-dependent DNA helicase	118	82		100								59	0	100
SPBC2F12.03c		EST1 family protein	118	82		100								59	0	100
SPBC3B8.08		Sjogren's syndrome/scleroderma autoantigen 1 family	118	82		100								59	0	100
SPBPJ4664.05		conserved fungal protein	118	82		100								59	0	100
SPCC18B5.09c		sequence orphan	118	82		100								59	0	100
SPCC5E4.05c		serine hydrolase	118	82		100								59	0	100
SPAC6G10.02c	tea3	cell end marker Tea3	117	83		100								58.5	0	100
SPCC330.14c	rpl2402	60S ribosomal protein L24	117	83		100								58.5	0	100
SPAC4A8.14	prs1	ribose-phosphate pyrophosphokinase Prs1	117	83		100								58.5	0	100
SPAC806.07	ndk1	nucleoside diphosphate kinase	117	83		100								58.5	0	100
SPBC902.06	mto2	MT organizer Mto2	117	83		100								58.5	0	100
SPAC977.03			117	83		100								58.5	0	100
SPBC36.03c			117	83		100								58.5	0	100
SPAC186.05c		human TMEM165 homolog	117	83		100								58.5	0	100
SPAC644.11c		pyruvate dehydrogenase (lipoamide) kinase	117	83		100								58.5	0	100
SPAPB1A11.04c		transcription factor	117	83		100								58.5	0	100
SPBC17D1.02		diphthamide biosynthesis protein	117	83		100								58.5	0	100
SPCPB1C11.03		cysteine transporter	117	83		100								58.5	0	100
SPCC1223.04c	set11	lysine methyltransferase	116	84		100								58	0	100
SPAC1687.12c	coq4	ubiquinone biosynthesis protein Coq4	116	84		96								58	0	100
SPBC1A4.05	Blt1	sequence orphan	116	84		100								58	0	100
SPAC11D3.04c		SnoaL	116	84		100								58	0	100
SPAC17G8.08c		human TMEM165 homolog	116	84		100								58	0	100
SPAC1F7.09c		allantoicase	116	84		100								58	0	100
SPAC23H3.04		conserved fungal protein	116	84		100								58	0	100
SPBC1289.16c		copper amine oxidase	116	84		100								58	0	100
SPBC13A2.04c		PTR family peptide transporter	116	84		100								58	0	100
SPBC30D10.05c		sepiapterin reductase	116	84		100								58	0	100
SPCC1919.05		TPR repeat protein Ski3	116	84		100								58	0	100
SPBC18H10.11c		conserved fungal protein	112	82		100								57.732	0	100
SPAC27F1.05c		4-aminobutyrate transaminase	114	85	1	100								57.5	0.869565	100
SPCC1795.02c	vcx1	CaCA proton/calcium exchanger (predicted)	115	85		100								57.5	0	100
SPBC409.03	swi5	Swi5 protein	115	85		100								57.5	0	100
SPAC11H11.01	sst6	ESCRT I complex subunit Vps23	115	85		100								57.5	0	100
SPAC144.11	rps1102	40S ribosomal protein S11	115	85		100								57.5	0	100
SPBC17G9.10	rpl1102	60S ribosomal protein L11	115	85		100								57.5	0	100
SPAC6F6.17	rif1	telomere length regulator protein Rif1	115	85		100								57.5	0	100
SPBC16E9.17c	rem1	meiosis-specific cyclin Rem1	115	85		100								57.5	0	100
SPAC17A2.13c	rad25	14-3-3 protein Rad25	115	85		100								57.5	0	100
SPAPB24D3.09c	pdr1	ABC transporter Pdr1	115	85	0	100								57.5	0	100
SPBP8B7.25	cyp4	cyclophilin family peptidyl-prolyl cis-trans isomerase Cyp4	115	85		100								57.5	0	100
SPACUNK4.20			115	85		100								57.5	0	100
SPAC17D4.01			115	85		100								57.5	0	100
SPAC18G6.01c		conserved fungal protein	115	85		100								57.5	0	100
SPAC6G10.06		amino acid oxidase	115	85		100								57.5	0	100
SPACUNK4.17		NAD binding dehydrogenase family protein	115	85		100								57.5	0	100
SPBC1683.12		nicotinic acid plasma membrane transporter	115	85		100								57.5	0	100
SPBC1861.05		carbohydrate kinase	115	85		100								57.5	0	100
SPBC2A9.05c		DUF846 family protein	115	85		100								57.5	0	100
SPBC530.05		transcription factor	115	85		100								57.5	0	100
SPBP16F5.08c		flavin dependent monooxygenase	115	85		100								57.5	0	100
SPBPB10D8.04c		membrane transporter	115	85		100								57.5	0	100
SPCC188.09c		glycoprotein	115	85		100								57.5	0	100
SPAC56F8.05c	mug64	conserved fungal protein	114	86		100								57	0	100
SPBC1289.09	tim21	mitochondrial inner membrane presequence translocase complex subunit Tim21	114	86		100								57	0	100
SPCC24B10.13	skb5	Shk1 kinase binding protein 5	114	86		100								57	0	100
SPAC9G1.03c	rpl3001	60S ribosomal protein L30	114	86		100								57	0	100
SPCC4G3.11	mug154	conserved fungal protein	114	86		100								57	0	100
SPAPJ760.02c	app1	App1 protein	114	86		100								57	0	100
SPCC4G3.19	alp16	gamma tubulin complex ubunit Alp16	114	86		100								57	0	100
SPCC1672.14			114	86		100								57	0	100
SPAC11E3.05		ubiquitin-protein ligase E3	114	86		100								57	0	100
SPAC144.17c		6-phosphofructo-2-kinase	114	86		100								57	0	100
SPAC4D7.14			114	86		100								57	0	100
SPBC725.05c		nucleotide pyrophosphatase	114	86		100								57	0	100
SPCC16A11.16c		ARM1 family	114	86		100								57	0	100
SPBC27.02c	ask1	DASH complex subunit Ask1	112	85		100								56.8528	0	100
SPBC543.10		GET complex subunit	112	86		100								56.5657	0	100
SPCC306.04c	set1	histone lysine methyltransferase Set1	113	87		100								56.5	0	100
SPAPYUG7.06	mug67	PPPDE peptidase family	113	87		100								56.5	0	100
SPBC460.02c			113	87		100								56.5	0	100
SPCC757.13			113	87		100								56.5	0	100
SPAC1F5.10		ATP-dependent RNA helicase, eIF4A related	113	87		100								56.5	0	100
SPAC222.13c		6-phosphofructo-2-kinase	113	87		100								56.5	0	100
SPAC6F6.03c		ribosome export GTPase	113	87		100								56.5	0	100
SPAC977.12		L-asparaginase	113	87		100								56.5	0	100
SPBC106.13		conserved eukaryotic protein	113	87		100								56.5	0	100
SPBC3B8.06		conserved fungal protein	113	87		100								56.5	0	100
SPBC947.06c		spermidine family transporter	113	87		100								56.5	0	100
SPCC965.09		nitrilase	113	87		100								56.5	0	100
SPAC17A5.19			118	92		100								56.1905	0	100
SPBP4H10.19c		calreticulin/calnexin homolog	112	88		100								56	0	100
SPAC8C9.17c	spc34	DASH complex subunit Spc34	112	88	0	100								56	0	100
SPCC962.04	rps1201	40S ribosomal protein S12	112	88		100								56	0	100
SPAC31G5.10	eta2	Myb family transcriptional regulator Eta2	112	88		100								56	0	100
SPCC622.16c	epe1	transcription factor Epe1 Jmjc domain chromatin associated protein	112	88		100								56	0	100
SPAC1071.09c		DNAJ domain protein, DNAJC9 family	112	88		100								56	0	100
SPAC4H3.04c		UPF0103 family	112	88		100								56	0	100
SPBC115.03		gfo/idh/mocA family oxidoreductase	112	88		100								56	0	100
SPBC16A3.16		mitochondrial inner membrane protein involved in cytochrome c oxidase assembly Pet191	112	88		100								56	0	100
SPBC1703.11		optic atrophy 3 family protein	112	88		100								56	0	100
SPBC2G2.14		sequence orphan	112	88		100								56	0	100
SPBP35G2.12		nucleoside diphosphate-sugar hydrolase	112	88		100								56	0	100
SPCC576.17c		membrane transporter	112	88		100								56	0	100
SPCC594.04c		steroid oxidoreductase superfamily protein	112	88		100								56	0	100
SPBP23A10.05	ssr4	SWI/SNF and RSC complex subunit Ssr4	111	89		100								55.5	0	100
SPCC553.03	pex1	AAA family ATPase Pex1	111	89		100								55.5	0	100
SPCC1235.08c	pdh1	DUF1751 family protein	111	89		100								55.5	0	100
SPAC24C9.05c	mug70	conserved protein (fungal and plant)	111	89		100								55.5	0	100
SPAC25B8.19c		transcription factor	111	89		100								55.5	0	100
SPAC513.07		flavonol reductase/cinnamoyl-CoA reductase family	111	89		100								55.5	0	100
SPBC1271.15c		translation initiation factor IF-2Mt	111	89		100								55.5	0	100
SPBC1539.04		conserved eukaryotic protein	111	89		100								55.5	0	100
SPBC21B10.06c		sequence orphan	111	89		100								55.5	0	100
SPBPB2B2.05		GMP synthase [glutamine-hydrolyzing]	111	89		100								55.5	0	100
SPAC167.01	ppk4	serine/threonine protein kinase Ppk4	109	90	1	100								55	0.909091	100
SPAC13A11.04c	ubp8	ubiquitin C-terminal hydrolase Ubp8	110	90		100								55	0	100
SPBC1215.01	shy1	SURF-family protein Shy1	110	90		100								55	0	100
SPAC1B9.02c	sck1	serine/threonine protein kinase Sck1	110	90		100								55	0	100
SPAC5H10.08c	pan6	pantoate-beta-alanine ligase	110	90		100								55	0	100
SPAC1687.10	mcp1	sequence orphan	110	90		100								55	0	100
SPAC139.04c	fap2	L-saccharopine oxidase	110	90		100								55	0	100
SPAC12B10.07	acp1	F-actin capping protein alpha subunit	110	90		100								55	0	100
SPAPB15E9.06			110	90		100								55	0	100
SPCC825.02			110	90		100								55	0	100
SPAC16E8.12c		sequence orphan	110	90		100								55	0	100
SPAC186.06		human MAWBP homolog	110	90		100								55	0	100
SPAC1D4.02c		human GRASP protein homolog	110	90		100								55	0	100
SPAC23H4.01c		sterol binding ankyrin repeat protein	110	90		100								55	0	100
SPAC30D11.06c		DUF300 family protein	110	90		100								55	0	100
SPAC57A10.09c		High-mobility group non-histone chromatin protein	110	90		100								55	0	100
SPBC16E9.03c			110	90		100								55	0	100
SPBC2D10.19c		sequence orphan	110	90		100								55	0	100
SPCC1620.12c		GTPase activating protein	110	90		100								55	0	100
SPCC569.04		sequence orphan	110	90		100								55	0	100
SPCC63.06		human WDR89 family WD repeat protein	110	90		100								55	0	100
SPCPB1C11.02		amino acid permease, unknown 16	110	90		100								55	0	100
SPBC14F5.11c	mug186	sorting nexin Snx41	106	91	3	100								54.5	2.75229	100
SPBP8B7.30c	thi5	transcription factor Thi5	109	91		100								54.5	0	100
SPAC17H9.03c	rdl1	RAD51D-like protein 1	109	91		100								54.5	0	100
SPAC6G9.05	pcd1	peroxisomal coenzyme A diphosphatase	109	91		100								54.5	0	100
SPAC1071.02	mms19	TFIIH regulator	109	91		100								54.5	0	100
SPBC9B6.09c	mdl1	mitochondrial peptide-transporting ATPase	109	91		100								54.5	0	100
SPAC25B8.01	dap1	cytochrome P450 regulator Dap1	109	91		100								54.5	0	100
SPAC9.12c	atp12	F1-ATPase chaperone Atp12	109	91		100								54.5	0	100
SPBPB21E7.11			109	91		100								54.5	0	100
SPAC17C9.16c		spermine family transporter	109	91		100								54.5	0	100
SPAC20G4.01		CCR4-Not complex subunit Caf16	109	91		100								54.5	0	100
SPAC25B8.08		conserved fungal family	109	91		100								54.5	0	100
SPAC4F10.17		conserved fungal protein	109	91		100								54.5	0	100
SPBC12C2.09c		Haemolysin-III family protein	109	91		100								54.5	0	100
SPBC1539.03c		argininosuccinate lyase	109	91		100								54.5	0	100
SPBC1773.03c		aminotransferase class-III	109	91		100								54.5	0	100
SPBC21C3.08c		ornithine aminotransferase	109	91		100								54.5	0	100
SPCC126.08c		lectin	109	92		100								54.2289	0	100
SPCC1906.04	wtf20	wtf element Wtf20	108	92		100								54	0	100
SPAC15A10.15	sgo2	shugoshin Sgo2	108	92		100								54	0	100
SPAC32A11.03c	phx1	homeobox transcription factor Phx1	108	92		100								54	0	100
SPBP4G3.02	pho1	acid phosphatase Pho1	108	92		100								54	0	100
SPAC1039.11c	gto1	alpha-glucosidase (predicted	108	92		100								54	0	100
SPCC965.07c	gst2	glutathione S-transferase Gst2	108	92		100								54	0	100
SPBC4F6.16c	ero11	ER oxidoreductin Ero1a	108	92		100								54	0	100
SPAC31A2.11c	cuf1	Cu metalloregulatory transcription factor Cuf1	108	92		100								54	0	100
SPAC1687.13c	csn5	COP9/signalosome complex subunit Csn5	108	92		100								54	0	100
SPBC460.04c			108	92		100								54	0	100
SPAC4F8.11		WD repeat protein, human WDR24 family	108	92		100								54	0	100
SPAC57A10.08c		esterase/lipase	108	92		100								54	0	100
SPAC644.07		Rieske ISP assembly protein	108	92		100								54	0	100
SPBC336.05c		S-adenosylmethionine-dependent methyltransferase	108	92		100								54	0	100
SPBP4G3.03		PI31 proteasome regulator related	108	92		100								54	0	100
SPAC1687.08		sequence orphan	106	93	1	100								53.5	0.934579	100
SPCC1281.08	wtf11	wtf element Wtf11	107	93		100								53.5	0	100
SPAC15A10.03c	rhp54	Rad54 homolog Rhp54	107	93		100								53.5	0	100
SPBC1773.15			107	93		100								53.5	0	100
SPAC23H3.11c		glucosidase	107	93		100								53.5	0	100
SPAC3C7.01c		inositol polyphosphate phosphatase	107	93		100								53.5	0	100
SPBC20F10.05		DuF1740 family protein	107	93		100								53.5	0	100
SPBP8B7.10c		U3 snoRNP-associated protein Utp16	107	93		100								53.5	0	100
SPCC569.08c			107	93		100								53.5	0	100
SPCC965.10		transcription factor	107	93		100								53.5	0	100
SPAC1F8.03c	str3	siderophore-iron transporter Str3	106	94		100								53	0	100
SPCC126.03	pus1	tRNA pseudouridylate synthase Lsp1	106	94		100								53	0	100
SPAC139.02c	oac1	anion transporter	106	94		100	0	0	0	0	0	0		53	0	100
SPAC1250.04c	atl1	alkyltransferase-like protein Atl1	106	94		100								53	0	100
SPCC290.04	ams2	cell cycle regulated GATA-type transcription factor Ams2	106	94		100								53	0	100
SPBC1198.01		glutathione-dependent formaldehyde dehydrogenase	106	94		100								53	0	100
SPBC11G11.05			106	94		100								53	0	100
SPBC17D11.08		WD repeat protein, human WDR68 family	106	94		100								53	0	100
SPCC1259.09c		pyruvate dehydrogenase protein x component	106	94		100								53	0	100
SPCC18.09c		human aprataxin homolog, involved in DNA repair (predicted)	106	94		100								53	0	100
SPCC24B10.08c		histone acetyltransferase complex subunit Ada2	106	94		100								53	0	100
SPAPB8E5.08		sequence orphan	101	91		100								52.6042	0	100
SPCC1235.06	sif1	Sad1 interacting factor 1	105	95		100								52.5	0	100
SPCC16C4.14c	sfc4	transcription factor TFIIIC complex subunit Sfc4	105	95		100								52.5	0	100
SPAC29B12.02c	set2	histone lysine methyltransferase Set2	105	95		100								52.5	0	100
SPAC328.10c	rps502	40S ribosomal protein S5	105	95		100								52.5	0	100
SPAC17C9.08	pnu1	endodeoxyribonuclease Pnu1	105	95		100								52.5	0	100
SPBC106.11c	plg7	phospholipase A2	105	95		100								52.5	0	100
SPAC25H1.09	mde5	alpha-amylase homolog Mde5	105	95		100								52.5	0	100
SPCC1840.02c	bgs4	1,3-beta-glucan synthase subunit Bgs4	105	95		100								52.5	0	100
SPBC359.05	abc3	ABC transporter Abc3	105	95		100								52.5	0	100
SPAC15A10.17			105	95		100								52.5	0	100
SPAC20H4.08		phosphatase activator	105	95		100								52.5	0	100
SPAC513.02		phosphoglycerate mutase family	105	95		100								52.5	0	100
SPAC5H10.10		NADPH dehydrogenase	105	95		100								52.5	0	100
SPBC28E12.02		RNA-binding protein	105	95		100								52.5	0	100
SPBPJ4664.02		glycoprotein	105	95		100								52.5	0	100
SPCC1906.02c		CUE domain protein Cue3	105	95		100								52.5	0	100
SPAC823.16c	mug179	WD repeat protein Mug179	104	96		100								52	0	100
SPCC613.11c	meu23	DUF1773 family protein 2	104	96		100								52	0	100
SPAC607.09c	btn1	battenin CLN3 family protein	104	96		100								52	0	100
SPAC1556.03	azr1	serine/threonine protein phosphatase Azr1	104	96		100								52	0	100
SPBC83.10			104	96		100								52	0	100
SPAC15A10.06		CPA1 sodium ion/proton antiporter	104	96		100								52	0	100
SPAPB24D3.07c		sequence orphan	104	96		100								52	0	100
SPBC1348.02		S. pombe specific 5Tm protein family	104	96		100	0	0	0	0	0	0		52	0	100
SPBC557.05		arrestin	104	96		100								52	0	100
SPBP8B7.18c		phosphomethylpyrimidine kinase	104	96		100								52	0	100
SPCC777.15		tRNA dihydrouridine synthase Dus4	104	96		100								52	0	100
SPAC15F9.02	seh1	nucleoporin Seh1	103	97		100								51.5	0	100
SPBC646.13	sds23	inducer of sexual development Sds23/Moc1	103	97		100								51.5	0	100
SPBC146.11c	mug97	meiotically upregulated gene Mug97	103	97		100								51.5	0	100
SPBC11B10.02c	his3	histidinol-phosphate aminotransferase imidazole acetol phosphate transaminase His3	103	97		100								51.5	0	100
SPBC19G7.19			103	97		100								51.5	0	100
SPAC30C2.08		conserved fungal protein	103	97		100								51.5	0	100
SPAC5D6.04		auxin family	103	97		100								51.5	0	100
SPBC119.05c		Wiskott-Aldrich syndrome homolog binding protein Lsb1	103	97		100								51.5	0	100
SPBC725.10		tspO homolog	103	97		100								51.5	0	100
SPCC1672.04c		mitochondrial copper ion transport protein	103	97		100								51.5	0	100
SPBPJ4664.01	dps1	decaprenyl diphosphate synthase subunit Dps1	101	98	1	100								51	0.980392	100
SPAC9E9.12c	ybt1	ABC transporter Ybt1	102	98		100								51	0	100
SPCP31B10.06	mug190	C2 domain protein Tcb3	102	98		100								51	0	100
SPAC8F11.05c	mug130	sequence orphan	102	98		100								51	0	100
SPAC17G8.13c	mst2	histone acetyltransferase Mst2	102	98		100								51	0	100
SPBC11G11.01	fis1	mitochondrial fission protein Fis1	102	98		100								51	0	100
SPCC364.02c	bis1	stress response protein Bis1	102	98		100								51	0	100
SPAC6G10.10c			102	98		100								51	0	100
SPAC1D4.05c		Erd1 homolog	102	98		100								51	0	100
SPAC26F1.12c		conserved eukaryotic protein	102	98		100								51	0	100
SPAC6G9.15c		sequence orphan	102	98		100								51	0	100
SPAC959.06c		sequence orphan	102	98		100								51	0	100
SPBC1921.04c		sequence orphan	102	98		100								51	0	100
SPBC21H7.06c		inositol metabolism protein Opi10	102	98		100								51	0	100
SPCC320.06		sequence orphan	102	98		100								51	0	100
SPCC569.05c		spermidine family transporter	102	98		100								51	0	100
SPCC777.03c		nifs homolog	102	98		100								51	0	100
SPCC777.17c		mitochondrial ribosomal protein subunit L9	102	98		100								51	0	100
SPBC1683.10c	pcl1	ferrous iron transporter Pcl1	101	99		100								50.5	0	100
SPAC15A10.05c	mug182	YjeF family protein	101	99		100								50.5	0	100
SPBC27.06c	mgr2	mitochondrial membrane protein Mgr1	101	99		100								50.5	0	100
SPBC18H10.10c	cwc16	complexed with Cdc5 protein Cwf16	101	99		100								50.5	0	100
SPAC16C9.05	cph1	PHD finger containing protein	101	99		100								50.5	0	100
SPBC646.06c	agn2	glucan endo-1,3-alpha-glucosidase Agn2	101	99		100								50.5	0	100
SPBC3H7.02			101	99		100								50.5	0	100
SPAC1071.05		S-adenosylmethionine-dependent methyltransferase	101	99		100								50.5	0	100
SPAC13G6.15c		calcipressin	101	99		100								50.5	0	100
SPAC1639.01c		GNS1/SUR4 family protein	101	99		100								50.5	0	100
SPCC70.04c		sequence orphan	101	99		100								50.5	0	100
SPBC19G7.17		translocon subunit Sec61 homolog	99	100	1	100								50	1	100
SPAC22F3.11c	snu23	U4/U6 x U5 tri-snRNP complex subunit Snu23	100	100		100								50	0	100
SPBC1683.08	ght4	hexose transporter Ght4	100	100		100								50	0	100
SPBC14C8.03	fma2	methionine aminopeptidase Fma2	100	100		100								50	0	100
SPCC757.07c	ctt1	catalase	100	100		100								50	0	100
SPAC23A1.02c		phosphoprotein phosphatase	100	100		100								50	0	100
SPAC31A2.12		arrestin/PY protein 1	100	100		100								50	0	100
SPAC4G8.03c		RNA-binding protein	100	100		100								50	0	100
SPAC5H10.01		DUF1445 family protein	100	100		100								50	0	100
SPBC609.03		WD repeat protein, human IQWD1 family	100	100		100								50	0	100
SPBC839.03c		neddylation protein Dcn1	100	100		100								50	0	100
SPCC338.18		sequence orphan	100	100		100								50	0	100
SPCC757.05c		acetylornithine deacetylase	100	100		100								50	0	100
SPAC13F5.01c	msh1	MutS protein homolog 1	100	100	0	100								50		100
SPAC144.03	ade2	adenylosuccinate synthetase Ade2	96	101	3	100								49.5	3.0303	100
SPAC1639.02c	trk2	potassium ion transporter Trk2	99	101		100								49.5	0	100
SPCC18.11c	sdc1	Dpy-30 domain protein Sdc1	99	101		100								49.5	0	100
SPAC4F10.08	mug126	sequence orphan	99	101		100								49.5	0	100
SPAC22F3.06c	lon1	Lon protease homolog Lon1	99	101		100								49.5	0	100
SPAC26H5.08c	bgl2	glucan 1,3-beta-glucosidase Bgl2	99	101		100								49.5	0	100
SPAC3F10.19			99	101		100								49.5	0	100
SPAC977.17		MIP water channel	99	101		100								49.5	0	100
SPBC106.07c		N alpha-acetyltransferase Nat2	99	101		100								49.5	0	100
SPBC16E9.02c		CUE domain protein Cue5	99	101		100								49.5	0	100
SPBC19C7.08c		leucine carboxyl methyltransferase	99	101		100								49.5	0	100
SPBP4H10.17c		carboxyl methyl esterase	99	101		100								49.5	0	100
SPCP25A2.02c	rhp26	SNF2 family helicase Rhp26	98	102		100								49	0	100
SPBC12C2.12c	glo1	glyoxalase I	98	102		100								49	0	100
SPBC646.02	cwf11	complexed with Cdc5 protein Cwf11	98	102		100								49	0	100
SPAC1093.03		polyphosphoinositide phosphatase	98	102		100								49	0	100
SPBC16G5.05c		MSP domain	98	102		100								49	0	100
SPBC17A3.08		TatD	98	102		100								49	0	100
SPBC83.18c		C2 domain protein	98	102		100								49	0	100
SPCC24B10.18		human Leydig cell tumor 10 kDa protein homolog	98	102		100								49	0	100
SPAC23G3.07c	snf30	SWI/SNF complex subunit Snf30	97	102		100								48.7437	0	100
SPCC63.13		DNAJ domain protein	97	103		100								48.5	0	100
SPCC297.03	ssp1	serine/threonine protein kinase Ssp1	97	103		100								48.5	0	100
SPBC1709.11c	png2	ING family homolog Png2	97	103		100								48.5	0	100
SPAC22F3.04	mug62	AMP binding enzyme	97	103		100								48.5	0	100
SPBC36B7.06c	mug20	sequence orphan	97	103		100								48.5	0	100
SPBC8D2.01	gsk31	serine/threonine protein kinase Gsk31	97	103		100								48.5	0	100
SPBC19C7.10	bgt4	Bouquet formation protein, Bqt4	97	103		100								48.5	0	100
SPAC2E1P3.02c	amt3	ammonium transporter Amt3	97	103		100								48.5	0	100
SPAC17C9.07	alg8	glucosyltransferase Alg8	97	103		100								48.5	0	100
SPAC17H9.04c		RNA-binding protein	97	103		100								48.5	0	100
SPAC18B11.03c		N-acetyltransferase	97	103		100								48.5	0	100
SPAC631.02		bromodomain protein	97	103		100								48.5	0	100
SPBC16C6.03c		sequence orphan	97	103		100								48.5	0	100
SPBC2G5.01		DUF1682 family protein	97	103		100								48.5	0	100
SPBP22H7.06		nicotinamide riboside kinase	97	103		100								48.5	0	100
SPCC13B11.04c		glutathione-dependent formaldehyde dehydrogenase	97	103		100								48.5	0	100
SPCC1919.04		sequence orphan	97	103		100								48.5	0	100
SPCC24B10.12		CGI121 family protein	97	103		100								48.5	0	100
SPBC887.11	pus2	tRNA pseudouridylate synthase Pus2	96	104		100								48	0	100
SPCC4G3.08	psk1	serine/threonine protein kinase Psk1	96	104		100								48	0	100
SPBC1703.06	pof10	F-box protein Pof10	96	104		100								48	0	100
SPAC22H10.03c	kap114	karyopherin Kap14	96	104		100								48	0	100
SPBC8D2.04	hht2	histone H3 h3.2	96	104		100								48	0	100
SPBC651.03c	gyp10	GTPase activating protein Gyp10	96	104		100								48	0	100
SPCC1753.02c	git3	G-protein coupled receptor Git3	96	104		100								48	0	100
SPAC140.02	gar2	GAR family	96	104		100								48	0	100
SPAC23D3.10c	eng2	endo-1,3-beta-glucanase Eng2	96	104		100								48	0	100
SPAC1D4.03c	aut12	autophagy associated protein Aut12	96	104		100								48	0	100
SPAC20G4.09			96	104		100								48	0	100
SPBP35G2.17			96	104		100								48	0	100
SPAC11D3.05		membrane transporter	96	104		100								48	0	100
SPAC12G12.11c		DUF544 family protein	96	104		100								48	0	100
SPAC16E8.14c		methyltransferase	96	104		100								48	0	100
SPAC630.10		conserved fungal protein	96	104		100								48	0	100
SPBC21H7.04		ATP-dependent RNA helicase Dbp7	96	104		100								48	0	100
SPBC839.20			96	104		100								48	0	100
SPCC1393.02c		non-specific DNA binding protein Spt2	96	104		100								48	0	100
SPCC1682.08c		RNA-binding protein Mcp2	96	104		100								48	0	100
SPCC1827.03c		acetyl-CoA ligase	96	104		100								48	0	100
SPCC663.02	wtf14	wtf element Wtf14	95	105		100								47.5	0	100
SPCC16C4.01	sif2	Sad1 interacting factor 2	95	105		100								47.5	0	100
SPCC4B3.12	set9	histone lysine methyltransferase Set9	95	105		100								47.5	0	100
SPAC19E9.01c	nup40	nucleoporin Nup40	95	105		100								47.5	0	100
SPAC1F3.09	mug161	CwfJ family protein	95	105		100								47.5	0	100
SPCC895.08c			95	105		100								47.5	0	100
SPAC13F5.07c		sequence orphan	95	105		100								47.5	0	100
SPAC23A1.20			95	105		100								47.5	0	100
SPAC6G9.01c		conserved protein	95	105		100								47.5	0	100
SPACUNK4.10		hydroxyacid dehydrogenase	95	105		100								47.5	0	100
SPBC17D1.17			95	105		100								47.5	0	100
SPBC24C6.04		delta-1-pyrroline-5-carboxylate dehydrogenase	95	105		100								47.5	0	100
SPBC660.05		conserved fungal protein	95	105		100								47.5	0	100
SPCC569.02c		S. pombe specific UPF0321 family protein 2	95	105		100								47.5	0	100
SPAC30C2.02	mmd1	deoxyhypusine hydroxylase	94	106		100								47	0	100
SPBC15D4.02	gsf1	transcription factor, zf-fungal binuclear cluster type Gsf1	94	106		100								47	0	100
SPAC5D6.10c	mug116	sequence orphan	93	106	1	100								47	1.06383	100
SPBC1778.01c	zuo1	zuotin	94	106		100								47	0	100
SPCC1223.02	nmt1	no message in thiamine Nmt1	94	106		100								47	0	100
SPAC9.13c	cwf16	splicing factor	94	106		100								47	0	100
SPCC16A11.07	coq10	ubiquinone binding protein Coq10	94	106		100								47	0	100
SPBC725.14	arg6	acetylglutamate synthase Arg6	94	106		100								47	0	100
SPBC947.02	apl2	AP-1 adaptor complex subunit Apl2	94	106		100								47	0	100
SPAC1296.01c		phosphoacetylglucosamine mutase	94	106		100								47	0	100
SPAC1F7.06		ThiJ domain protein	94	106		100								47	0	100
SPAC23G3.12c		serine protease	94	106		100								47	0	100
SPAC2F3.11		exopolyphosphatase	94	106		100								47	0	100
SPAC688.03c		human AMMECR1 homolog	94	106		100								47	0	100
SPBC18A7.01		X-Pro dipeptidase	94	106		100								47	0	100
SPCPJ732.02c		xylulose kinase	94	106		100								47	0	100
SPBC1734.15	rsc4	RSC complex subunit Rsc4	93	107		100								46.5	0	100
SPCC1902.02	mug72	oxidoreductase (predicted)	93	107		100								46.5	0	100
SPBC83.13			93	107		100								46.5	0	100
SPAC1805.10		sequence orphan	93	107		100								46.5	0	100
SPAC22F8.05		alpha,alpha-trehalose-phosphate synthase	93	107		100								46.5	0	100
SPAPB21F2.03		conserved fungal protein	93	107		100								46.5	0	100
SPBC409.17c		DUF1769 family protein	93	107		100								46.5	0	100
SPBC6B1.02	ppk30	Ark1/Prk1 family protein kinase Ppk30	93	108		100								46.2687	0	100
SPAP8A3.07c		phospho-2-dehydro-3-deoxyheptonate aldolase	93	108		100								46.2687	0	100
SPBP8B7.27	mug30	ubiquitin-protein ligase E3	90	108	2	100								46	2.17391	100
SPAC1F5.08c	yam8	calcium transport protein	92	108		100								46	0	100
SPAC23C11.02c	rps23	40S ribosomal protein S23	92	108		100								46	0	100
SPCC970.05	rpl3601	60S ribosomal protein L36	92	108		100								46	0	100
SPAC57A10.04	mug10	sequence orphan	92	108		100								46	0	100
SPAC4F10.13c	mpd2	GYF domain	92	108		100								46	0	100
SPAC1805.06c	hem2	porphobilinogen synthase Hem2	92	108		100								46	0	100
SPAC1952.06c		DUF1716 family protein	92	108		100								46	0	100
SPAC20G4.08		sequence orphan	92	108		100								46	0	100
SPAC212.01c		S. pombe specific DUF999 family protein 2	92	108		100								46	0	100
SPAC27D7.08c		DUF890 family protein	92	108		100								46	0	100
SPAC29E6.09		sequence orphan	92	108		100								46	0	100
SPBC1198.03c		sequence orphan	92	108		100								46	0	100
SPBC1683.07	mal1	alpha-glucosidase Mal1	91	109		100								45.5	0	100
SPBC651.11c	apm3	AP-3 adaptor complex subunit Apm3	91	109		100								45.5	0	100
SPAC144.05		ATP-dependent DNA helicase (predicted)	91	109		100								45.5	0	100
SPAC25B8.09		trans-aconitate 3-methyltransferase	91	109		100								45.5	0	100
SPAC3H1.08c		DUF1640 family protein	91	109		100								45.5	0	100
SPBC14C8.09c		conserved fungal protein	91	109		100								45.5	0	100
SPCC794.02	wtf5	wtf element Wtf5	90	110		100								45	0	100
SPBC800.02	whi5	cell cycle transcriptional repressor Whi5	90	110		100								45	0	100
SPCC1223.06	tea1	cell end marker Tea1	90	110		100								45	0	100
SPAC1687.22c	puf3	RNA-binding protein Puf3	90	110		100								45	0	100
SPCP1E11.07c	cwf18	complexed with Cdc5 protein Cwf18	90	110		100								45	0	100
SPAC11D3.02c		ELLA family acetyltransferase	90	110		100								45	0	100
SPAC17A2.14		CorA family magnesium ion transporter	90	110		100								45	0	100
SPBC17A3.03c		phosphoprotein phosphatase	90	110		100								45	0	100
SPBC31F10.16		ChAPs family protein	90	110		100								45	0	100
SPBC365.07c		TATA element modulatory factor homolog	90	110		100								45	0	100
SPBC428.15		GTP binding protein	90	110		100								45	0	100
SPCC126.07c		ubiquitin-protein ligase E3	90	110		100								45	0	100
SPCC16A11.01		conserved fungal protein	90	110		100								45	0	100
SPCC338.14		adenosine kinase	90	110		100								45	0	100
SPAC10F6.05c	ubc6	ubiquitin conjugating enzyme Ubc6	89	111		100								44.5	0	100
SPCC1827.08c	pof7	F-box protein Pof7	89	111		100								44.5	0	100
SPAC16E8.06c	nop12	RNA-binding protein Nop12	89	111		100								44.5	0	100
SPBC16E9.13	ksp1	serine/threonine protein kinase Ksp1	89	111		100								44.5	0	100
SPAC25B8.08			89	111		100								44.5	0	100
SPAC227.04		autophagy C terminal domain family protein	89	111		100								44.5	0	100
SPBC12C2.01c		sequence orphan	89	111		100								44.5	0	100
SPBC20F10.10		cyclin pho85 family	89	111		100								44.5	0	100
SPBC725.01		aspartate aminotransferase	89	111		100								44.5	0	100
SPBC887.17		uracil permease	89	111		100								44.5	0	100
SPCC1020.09		WD repeat protein, human WDR79 family	89	111		100								44.5	0	100
SPAC1805.15c	pub2	ubiquitin-protein ligase Pub2	88	112		100								44	0	100
SPAC1834.07	klp3	kinesin-like protein Klp3	88	112		100								44	0	100
SPBP23A10.14c	ell1	RNA polymerase II transcription elongation factor SpELL	88	112		100								44	0	100
SPAC21E11.05c	cyp8	cyclophilin family peptidyl-prolyl cis-trans isomerase Cyp8	88	112		100								44	0	100
SPAC1687.21		phosphoglycerate mutase family	88	112		100								44	0	100
SPBC13E7.03c		RNA hairpin binding protein	88	112		100								44	0	100
SPBC1711.11		autophagy associated protein	88	112		100								44	0	100
SPAC3H5.05c	rps1401	40S ribosomal protein S14 (predicted)	87	113		100								43.5	0	100
SPBC2F12.04	rpl1701	60S ribosomal protein L17	87	113		100								43.5	0	100
SPCC1322.16	phb2	prohibitin Phb2	87	113		100								43.5	0	100
SPBC4C3.08	mug136	acetylglucosaminyltransferase	87	113		100								43.5	0	100
SPAC1F5.07c	hem14	protoporphyrinogen oxidase	87	113		100								43.5	0	100
SPAC1952.04c			87	113		100								43.5	0	100
SPAC6F6.12			87	113		100								43.5	0	100
SPBC16H5.14c		short chain dehydrogenase DHRS family	87	113		100								43.5	0	100
SPBC24C6.08c		vesicle coat protein	87	113		100								43.5	0	100
SPBC36B7.02		Svf1 family protein Svf2	87	113		100								43.5	0	100
SPBC4C3.09		acetylglucosaminyltransferase	87	113		100								43.5	0	100
SPBC4F6.11c		asparagine synthase	87	113		100								43.5	0	100
SPBC543.02c		DNAJ/TPR domain protein DNAJC7 family	87	113		100								43.5	0	100
SPBC18E5.04	rpl1001	60S ribosomal protein L10	86	114		100								43	0	100
SPAC26A3.09c	rga2	GTPase activating protein Rga2	86	114		98								43	0	100
SPCC1183.09c	pmp31	plasma membrane proteolipid Pmp31	86	114		100								43	0	100
SPBC1861.06c	mug131	S. pombe specific UPF0300 family protein 4	86	114		100								43	0	100
SPBC354.01	gtp1	GTP binding protein Gtp1	86	114		100								43	0	100
SPBC1604.04			86	114		100								43	0	100
SPAC17A2.11		sequence orphan	86	114		100								43	0	100
SPAC17C9.12		MSP domain	86	114		100								43	0	100
SPAC3G9.11c		pyruvate decarboxylase	86	114		100								43	0	100
SPAC922.05c		membrane transporter	86	114		100								43	0	100
SPBC16H5.08c		ribosome biogenesis ATPase, Arb family	86	114		100								43	0	100
SPBC3H7.05c		sequence orphan	86	114		100								43	0	100
SPCC162.12	tco89	sequence orphan	85	115		100								42.5	0	100
SPBC3H7.14	mug176	BRCT domain protein	85	115		100								42.5	0	100
SPAC1556.06.1	meu1	sequence orphan, Alternative splice form: SPAC1556.06.2	85	115		100								42.5	0	100
SPBC30B4.08	eri1	double-strand siRNA ribonuclease	85	115		100								42.5	0	100
SPAC4F10.14c	btf3	nascent polypeptide-associated complex subunit	85	115		100								42.5	0	100
SPBC20F10.03		conserved eukaryotic protein	85	115		100								42.5	0	100
SPBPB2B2.18		sequence orphan	85	115		100								42.5	0	100
SPCC1020.12c		xap-5-like protein	85	115		100								42.5	0	100
SPAC16C9.06c	upf1	ATP-dependent RNA helicase Upf1	85	116		100								42.2886	0	100
SPBC3B9.09	vps36	RBZ zinc finger protein Vps36	84	116		100								42	0	100
SPAC1039.07c	unassigned	aminotransferase class-III, possible transaminase, unknown specificity	84	116		100								42	0	100
SPBC365.12c	ish1	LEA domain protein	84	116		100								42	0	100
SPBC354.15	fap1	L-pipecolate oxidase	84	116		100								42	0	100
SPCC895.07	alp14	Mad2-dependent spindle checkpoint component	84	116		100								42	0	100
SPBC409.10	ade7	phosphoribosylamidoimidazolesuccinocarboxamide synthase Ade7	84	116		100								42	0	100
SPAC25B8.18		mitochondrial electron carrier	84	116		100								42	0	100
SPAC29B12.12		helper of TIM (Predicted)	84	116		100								42	0	100
SPAPB17E12.14c		6-phosphofructo-2-kinase	84	116		100								42	0	100
SPBC405.05		sequence orphan	84	116		100								42	0	100
SPAC30D11.02c		sequence orphan	88	122		100								41.9048	0	100
SPBC428.17c	wpl1	wings apart like	83	117		100								41.5	0	100
SPBC14C8.09c			83	117		100								41.5	0	100
SPBC36.01c			83	117		100								41.5	0	100
SPAC12B10.04		tubulin-tyrosine ligase	83	117		100								41.5	0	100
SPAC14C4.15c		dipeptidyl aminopeptidase	83	117		100								41.5	0	100
SPAC22A12.06c		serine hydrolase	83	117		100								41.5	0	100
SPBP8B7.08c		leucine carboxyl methyltransferase	83	117		100								41.5	0	100
SPAC26A3.14c		DUF1748 family protein	83	118		100								41.2935	0	100
SPBC902.02c	ctf18	DNA replication factor C complex subunit Ctf18	78	112		100								41.0526	0	100
SPAC1952.11c	ure2	urease	82	118		100								41	0	100
SPBC16C6.08c	qcr6	ubiquinol-cytochrome-c reductase complex subunit 8	82	118		100								41	0	100
SPAC1006.01	psp3	serine protease Psp3	82	118		100								41	0	100
SPBC16C6.09	ogm4	protein O-mannosyltransferase Ogm4	82	118		100								41	0	100
SPAC26F1.05	mug106	sequence orphan	82	118		100								41	0	100
SPAC9.05	fml1	ATP-dependent DNA helicase Mfh1	82	118		100								41	0	100
SPAC1142.08	fhl1	fork head transcription factor Fhl1	82	118		100								41	0	100
SPBC19C2.13c	ctu2	conserved eukaryotic protein	82	118		100								41	0	100
SPBC36.02c			82	118		100								41	0	100
SPAC31A2.14		WD repeat protein, human WRDR48 family	82	118		100								41	0	100
SPBC11C11.06c		sequence orphan	82	118		100								41	0	100
SPCC1840.09		NAD dependent epimerase/dehydratase family protein	82	118		100								41	0	100
SPCC297.05		diacylglycerol binding protein	82	118		100								41	0	100
SPCC736.06		aspartate-tRNA ligase	82	118		100								41	0	100
SPAC926.09c	fas1	fatty acid synthase beta subunit Fas1	81	118		100								40.7035	0	100
SPAC144.14	klp8	kinesin-like protein Klp8	81	119		100								40.5	0	100
SPAC3G6.01	hrp3	ATP-dependent DNA helicase Hrp3	81	119		100								40.5	0	100
SPAC1556.08c	cbs2	protein kinase activator Snf4	81	119		100								40.5	0	100
SPAC1399.02		membrane transporter	81	119		100								40.5	0	100
SPAC1610.01		conserved fungal protein	81	119		100								40.5	0	100
SPAC25A8.02		sequence orphan	81	119		100								40.5	0	100
SPAPJ691.02		yippee-like protein	81	119		100								40.5	0	100
SPBC1685.07c		amino acid transporter	81	119		100								40.5	0	100
SPBC1711.04		methylenetetrahydrofolate reductase	81	119		100								40.5	0	100
SPBC21C3.19		DUF1960 family protein	81	119		100								40.5	0	100
SPBC28E12.06c			81	119		100								40.5	0	100
SPBC651.04		sequence orphan	81	119		100								40.5	0	100
SPBC1685.06	cid11	poly(A) polymerase Cid11	79	120	1	100								40	1.25	100
SPBP23A10.16	sdh4	TIM22 inner membrane protein import complex anchor subunit Tim18	80	120		100								40	0	100
SPBC119.14	rti1	Rad22 homolog Rti1	80	120		100								40	0	100
SPCC126.10	iah1	isoamyl acetate hydrolytic enzyme Iah1	80	120		100								40	0	100
SPAC23C4.12	hhp2	serine/threonine protein kinase Hhp2	80	120		100								40	0	100
SPAC25G10.01		RNA-binding protein	80	120		100								40	0	100
SPCC320.14		threo-3-hydroxyaspartate ammonia-lyase	80	120		100								40	0	100
SPCC74.09	mug24	RNA-binding protein	79	121		100								39.5	0	100
SPAC343.16	lys2	homoaconitate hydratase Lys2	79	121		100								39.5	0	100
SPAC1705.03c	ecm33	cell wall protein Ecm33	79	121		100								39.5	0	100
SPBC428.02c	eca39	branched chain amino acid aminotransferase Eca49	79	121		100								39.5	0	100
SPAC23A1.16c		DUF408 family protein	79	121		100								39.5	0	100
SPAC823.10c		mitochondrial carrier with solute carrier repeats	79	121		100								39.5	0	100
SPAC959.04c		mannosyltransferase complex subunit	79	121		100								39.5	0	100
SPBC15C4.04c		amino acid permease, unknown 10	79	121		100								39.5	0	100
SPBC1685.04		sequence orphan	79	121		100								39.5	0	100
SPBC365.20c		nicotinamidase	79	121		100								39.5	0	100
SPBC691.05c		membrane transporter	79	121		100								39.5	0	100
SPBC8D2.12c		mitochondrial DNA binding protein	79	121		100								39.5	0	100
SPBP35G2.13c	swc2	chromatin remodeling complex subunit Swc2	78	122		100								39	0	100
SPBC2G2.07c	mug178	mitochondrial ribosomal protein subunit L51-b	78	122		100								39	0	100
SPAC8E11.05c		conserved fungal protein	78	122		100								39	0	100
SPCC550.07		acetamidase	78	122		100								39	0	100
SPBC8D2.10c	rmt3	type I ribosomal protein arginine N-methytransferase Rmt3	77	123		100								38.5	0	100
SPAC56F8.14c	mug115	sequence orphan	77	123		100								38.5	0	100
SPBC800.08	gcd10	translation initiation factor eIF-3 gamma subunit Gcd10	77	123		100								38.5	0	100
SPCC663.12	cid12	poly(A) polymerase Cid12	77	123		100								38.5	0	100
SPBPB2B2.11		nucleotide-sugar 4,6-dehydratase	77	123		100								38.5	0	100
SPBC409.06	uch2	ubiquitin C-terminal hydrolase Uch2	77	124		100								38.3085	0	100
SPCC188.08c	ubp22	ubiquitin C-terminal hydrolase Ubp22	77	124		100								38.3085	0	100
SPBC1703.12	ubp9	ubiquitin C-terminal hydrolase Ubp9	76	124		100								38	0	100
SPBCPT2R1.08c	tlh2	RecQ type DNA helicase Tlh1	76	124		100								38	0	100
SPBC577.12	mug71	endoribonuclease	76	124		100								38	0	100
SPAC1527.01	mok11	alpha-1,3-glucan synthase Mok11	76	124		100								38	0	100
SPAC26A3.06		methyltransferase	76	124		100								38	0	100
SPAC1952.03		cysteine protease	72	124	3	100								37.6884	4	100
SPBC215.14c	vps20	vacuolar sorting protein Vps20	75	125		100								37.5	0	100
SPAC7D4.04	taf1	Taz1 interacting factor 1	75	125		100								37.5	0	100
SPBC3B9.15c	scp1	sterol regulatory element binding protein Scp1	75	125		100								37.5	0	100
SPAC167.04	pam17	presequence translocase-associated motor subunit Pam17	75	125		100								37.5	0	100
SPBC887.01			75	125		100								37.5	0	100
SPAC3A11.07		NADH dehydrogenase	75	125		100								37.5	0	100
SPBC651.09c		RNA polymerase II associated Paf1 complex	75	125		100								37.5	0	100
SPBC83.16c		conserved fungal protein	75	125		100								37.5	0	100
SPCPB16A4.06c		sequence orphan	75	125		100								37.5	0	100
SPAC1486.10	thi1	transcription factor Thi1	74	126		100								37	0	100
SPAC20G4.07c	sts1	C-24(28) sterol reductase Sts1	74	126		100								37	0	100
[truncated: 1,286 more rows]
[truncated: 2 more columns]

## Sheet: TableS2
Gene ID	Gene name	Gene description	Classification	Slim GO terms
SPAC1039.09	isp5	amino acid permease Isp5	Cellular trafficking, protein folding and homeostasis	transmembrane transport									meiosis and sporulation	23
SPAC1250.03	ubc14	ubiquitin conjugating enzyme Ubc14	Cellular trafficking, protein folding and homeostasis	protein catabolic process									conjugation	18
SPAC13D6.04c	btb3	BTB/POZ domain protein Btb3	Cellular trafficking, protein folding and homeostasis	protein catabolic process									DNA replication, repair, chromatin, mitosis	51
SPAC144.06	apl5	AP-3 adaptor complex subunit Apl5	Cellular trafficking, protein folding and homeostasis	vesicle-mediated transport									Transcription and translation, RNA homeostasis	68
SPAC14C4.14	atp1	F1-ATPase alpha subunit	Cellular trafficking, protein folding and homeostasis	transmembrane transport; carbohydrate derivative metabolic process; nucleobase-containing small molecule metabolic process									Cellular trafficking, protein folding and homeostasis	69
SPAC1565.01	rcf2	cytochrome c oxidase assembly protein Rcf2	Cellular trafficking, protein folding and homeostasis	protein complex assembly; mitochondrion organization									signaling, cytoskeleton, polarity	26
SPAC15E1.06	vps29	retromer complex subunit Vps29	Cellular trafficking, protein folding and homeostasis	vesicle-mediated transport									other metabolism	52
SPAC15F9.01c	unassigned	central kinetochore associated family protein	Cellular trafficking, protein folding and homeostasis	protein catabolic process									unknown	47
SPAC17A5.08	erp2	COPII-coated vesicle component Erp2/3/4 (predicted)	Cellular trafficking, protein folding and homeostasis	vesicle-mediated transport										354
SPAC1F12.04c	unassigned	peroxisomal protein Pex11 paralog (predicted)	Cellular trafficking, protein folding and homeostasis	peroxisome organization
SPAC222.16c	csn3	COP9/signalosome complex subunit Csn3	Cellular trafficking, protein folding and homeostasis	protein modification by small protein conjugation or removal
SPAC22A12.03c	csn4	COP9/signalosome complex subunit Csn4	Cellular trafficking, protein folding and homeostasis	protein modification by small protein conjugation or removal
SPAC23C4.11	atp18	F0-ATPase subunit J (predicted)	Cellular trafficking, protein folding and homeostasis	transmembrane transport; nucleobase-containing small molecule metabolic process
SPAC23C4.16c	atg15	triacylglycerol lipase Atg15	Cellular trafficking, protein folding and homeostasis	membrane organization; lipid metabolic process; carbohydrate derivative metabolic process; autophagy
SPAC25B8.17	yfp1	intramembrane aspartyl protease of the perinuclear ER membrane Ypf1 (predicted)	Cellular trafficking, protein folding and homeostasis	protein catabolic process
SPAC26F1.09	gyp51	GTPase activating protein Gyp51	Cellular trafficking, protein folding and homeostasis	vesicle-mediated transport
SPAC29A4.14c	pex3	peroxin-3 peroxisome import protein Pex3 (predicted)	Cellular trafficking, protein folding and homeostasis	transmembrane transport; protein targeting; peroxisome organization
SPAC2C4.05	cor1	cornichon family protein (predicted)	Cellular trafficking, protein folding and homeostasis	vesicle-mediated transport
SPAC2G11.06	vps4	AAA family ATPase Vps4	Cellular trafficking, protein folding and homeostasis	vesicle-mediated transport; membrane organization; protein catabolic process
SPAC3F10.13	ucp6	UBA domain protein Ucp6	Cellular trafficking, protein folding and homeostasis	protein modification by small protein conjugation or removal
SPAC3H1.05	ste24	CAAX prenyl protease (predicted)	Cellular trafficking, protein folding and homeostasis	protein maturation
SPAC3H1.09c	avt3	vacuolar amino acid transmembrane transporter Avt3	Cellular trafficking, protein folding and homeostasis	transmembrane transport
SPAC4F10.18	nup37	WD repeat protein, nucleoporin Nup37	Cellular trafficking, protein folding and homeostasis	nucleocytoplasmic transport
SPAC4G8.10	gos1	SNARE Gos1 (predicted)	Cellular trafficking, protein folding and homeostasis	vesicle-mediated transport; membrane organization
SPAC4G8.11c	atp10	F1-F0 ATPase assembly protein	Cellular trafficking, protein folding and homeostasis	protein complex assembly; mitochondrion organization
SPAC6B12.07c	unassigned	ubiquitin-protein ligase E3 (predicted)	Cellular trafficking, protein folding and homeostasis	protein catabolic process
SPAC767.01c	vps1	dynamin family protein Vps1	Cellular trafficking, protein folding and homeostasis	vesicle-mediated transport; membrane organization; peroxisome organization
SPAC869.11	cat1	amino acid permease, unknown 6	Cellular trafficking, protein folding and homeostasis	transmembrane transport
SPAC8E11.07c	alp31	tubulin specific chaperone cofactor A	Cellular trafficking, protein folding and homeostasis	protein complex assembly; protein folding
SPAC977.11	fex1	fluoride channel Fex1	Cellular trafficking, protein folding and homeostasis	transmembrane transport
SPAC9E9.14	vps24	vacuolar sorting protein Vps24	Cellular trafficking, protein folding and homeostasis	vesicle-mediated transport; protein catabolic process
SPBC106.05c	tim11	F0-ATPase subunit E	Cellular trafficking, protein folding and homeostasis	transmembrane transport; carbohydrate derivative metabolic process; nucleoside-contatining small molecule metabolic process
SPBC119.06	sco1	copper chaperone Sco1	Cellular trafficking, protein folding and homeostasis	protein complex assembly; mitochondrion organization; metal ion homeostasis
SPBC119.12	rud3	Golgi matrix protein Rud3 (predicted)	Cellular trafficking, protein folding and homeostasis	vesicle-mediated transport
SPBC15C4.01c	oca3	TPR repeat protein Oca3/ER membrane protein complex Ecm2 (predicted)	Cellular trafficking, protein folding and homeostasis	organelle localization by membrane tethering
SPBC1604.25	pet117	cytochrome c oxidase assembly protein Pet117 (predicted)	Cellular trafficking, protein folding and homeostasis	protein complex assembly; mitochondrion organization
SPBC1685.13	fhn1	plasma membrane organization protein Fhn1	Cellular trafficking, protein folding and homeostasis	membrane organization
SPBC16D10.08c	hsp104	heat shock protein Hsp104	Cellular trafficking, protein folding and homeostasis	protein folding
SPBC16E9.09c	erp5	COPII vesicle coat component Erp5/Erp6	Cellular trafficking, protein folding and homeostasis	vesicle-mediated transport
SPBC1711.05	srp40	nucleocytoplasmic transport chaperone Srp40	Cellular trafficking, protein folding and homeostasis	nucleocytoplasmic transport
SPBC1711.08	aha1	chaperone activator Aha1	Cellular trafficking, protein folding and homeostasis	protein folding
SPBC1861.03	mak10	NatC N-acetyltransferase complex subunit Mak10	Cellular trafficking, protein folding and homeostasis	protein maturation
SPBC1D7.04	mlo3	RNA binding protein Mlo3	Cellular trafficking, protein folding and homeostasis	nucleocytoplasmic transport
SPBC21D10.07	cmc1	mitochondrial inner membrane protein involved in cytochrome oxidase biogenesis Cmc1 (predicted)	Cellular trafficking, protein folding and homeostasis	protein complex assembly; mitochondrion organization
SPBC27B12.10c	tom7	mitochondrial TOM complex subunit Tom7 (predicted)	Cellular trafficking, protein folding and homeostasis	transmembrane transport; membrane organization; mitochondrion organization; protein targeting
SPBC29B5.02c	isp4	OPT oligopeptide transporter family	Cellular trafficking, protein folding and homeostasis	transmembrane transport
SPBC32F12.12c	unassigned	Golgi membrane protein involved in vesicle-mediated transport (predicted)	Cellular trafficking, protein folding and homeostasis	vesicle-mediated transport
SPBC337.08c	ubi4	protein modifier, ubiquitin	Cellular trafficking, protein folding and homeostasis	protein catabolic process
SPBC354.14c	vac8	vacuolar protein Vac8 (predicted)	Cellular trafficking, protein folding and homeostasis	membrane organization; autophagy
SPBC3B8.04c	unassigned	sodium ion transmembrane transporter (predicted)	Cellular trafficking, protein folding and homeostasis	transmembrane transport
SPBC409.20c	psh3	ER chaperone SHR3 homologue Psh3	Cellular trafficking, protein folding and homeostasis	vesicle-mediated transport
SPBC428.04	apq12	nuclear membrane organization protein Apq12 (predicted)	Cellular trafficking, protein folding and homeostasis	membrane organization; lipid metabolic process
SPBC713.08	tom13	mitochondrial TOM complex assembly protein Tom13 (predicted)	Cellular trafficking, protein folding and homeostasis	transmembrane transport; membrane organization; protein complex assembly; mitochondrion organization; protein targeting
SPBP4H10.03	oxa102	mitochondrial inner membrane translocase Oxa102	Cellular trafficking, protein folding and homeostasis	transmembrane transport; membrane organization; protein complex assembly; mitochondrion organization; protein targeting
SPCC1020.11c	ecm6	ER membrane protein complex subunit 6 (predicted)	Cellular trafficking, protein folding and homeostasis	organelle localization by membrane tethering
SPCC1183.11	msy1	MS calcium ion channel protein Msy1	Cellular trafficking, protein folding and homeostasis	transmembrane transport; metal ion homeostasis
SPCC1235.13	ght6	hexose transporter Ght6	Cellular trafficking, protein folding and homeostasis	transmembrane transport
SPCC1235.14	ght5	hexose transmembrane transporter Ght5	Cellular trafficking, protein folding and homeostasis	transmembrane transport
SPCC1259.11c	gyp2	GTPase activating protein Gyp2 (predicted)	Cellular trafficking, protein folding and homeostasis	vesicle-mediated transport
SPCC1322.03	trp1322	TRP-like ion calcium channel Trp1322	Cellular trafficking, protein folding and homeostasis	transmembrane transport; metal ion homeostasis
SPCC1393.10	ctr4	copper transporter complex subunit Ctr4	Cellular trafficking, protein folding and homeostasis	transmembrane transport
SPCC1753.05	rsm1	RNA export factor Rsm1	Cellular trafficking, protein folding and homeostasis	nucleocytoplasmic transport
SPCC31H12.03c	unassigned	RNA binding protein (predicted)	Cellular trafficking, protein folding and homeostasis	nucleocytoplasmic transport
SPCC584.13	unassigned	amino acid permease (predicted)	Cellular trafficking, protein folding and homeostasis	transmembrane transport
SPCC594.06c	vsl1	vacuolar SNARE Vsl1/Vam7	Cellular trafficking, protein folding and homeostasis	vesicle-mediated transport; membrane organization
SPCC663.03	pmd1	leptomycin efflux transporter Pmd1	Cellular trafficking, protein folding and homeostasis	transmembrane transport
SPCC736.15	pil1	eisosome BAR domain protein Pil1	Cellular trafficking, protein folding and homeostasis	vesicle-mediated transport
SPCC777.13	vps35	retromer complex subunit Vps35	Cellular trafficking, protein folding and homeostasis	vesicle-mediated transport
SPCPB1C11.01	amt1	ammonium transporter Amt1	Cellular trafficking, protein folding and homeostasis	transmembrane transport
SPAC10F6.12c	mam4	protein-S isoprenylcysteine O-methyltransferase Mam4	conjugation	conjugation with cellular fusion; protein maturation
SPAC11H11.04	mam2	pheromone p-factor receptor	conjugation	signaling; conjugation with cellular fusion
SPAC1296.03c	sxa2	serine carboxypeptidase Sxa2	conjugation	signaling; conjugation with cellular fusion; protein catabolic process
SPAC16E8.09	scd1	RhoGEF Scd1	conjugation	signaling; vesicle-mediated transport; conjugation with cellular fusion; microtubule cytoskeleton organization; establishment or maintenance of cell polarity; mitotic cytokinesis
SPAC20G4.02c	fus1	formin Fus1	conjugation	conjugation with cellular fusion
SPAC27D7.03c	mei2	RNA-binding protein involved in meiosis Mei2	conjugation	signaling; conjugation with cellular fusion; meiotic nuclear division; DNA replication
SPAC2F3.15	lsk1	latrunculin sensitive kinase Lsk1	conjugation	regulation of transcription, DNA-templated; conjugation with cellular fusion; mitotic cytokinesis
SPAC31G5.07	dni1	tetraspan protein Dni1 conserved fungal protein	conjugation	membrane organization; conjugation with cellular fusion
SPAC31G5.11	pac2	cAMP-independent regulatory protein Pac2	conjugation	signaling; conjugation with cellular fusion
SPAC3C7.12	tip1	CLIP170 family protein Tip1	conjugation	conjugation with cellular fusion; microtubule cytoskeleton organization; establishment or maintenance of cell polarity
SPAP11E10.02c	mam3	cell agglutination protein Mam3	conjugation	conjugation with cellular fusion; cell adhesion
SPAP7G5.03	prm1	conjugation protein	conjugation	membrane organization; conjugation with cellular fusion
SPBC1718.07c	zfs1	CCCH tandem zinc finger protein, human Tristetraprolin homolog Zfs1, involved in mRNA catabolism	conjugation	conjugation with cellular fusion; mRNA metabolic process
SPBC25B2.02c	mam1	M-factor transporter Mam1	conjugation	transmembrane transport; conjugation with cellular fusion
SPBC3E7.01	fab1	1-phosphatidylinositol-3-phosphate 5-kinase Fab1	conjugation	signaling; conjugation with cellular fusion; lipid metabolic process
SPBC651.05c	dot2	EAP30 family protein Dot2	conjugation	regulation of transcription, DNA-templated; vesicle-mediated transport; conjugation with cellular fusion; protein catabolic process
SPCC1795.06	map2	P-factor	conjugation	signaling; conjugation with cellular fusion; regulation of mitotic cell cycle phase transition
SPCC4B3.08	lsg1	Lsk1 complex gamma subunit Lsg1	conjugation	regulation of transcription, DNA-templated; conjugation with cellular fusion
SPAC10F6.08c	nht1	Ino80 complex HMG box subunit Nht1	DNA replication, repair, chromatin, mitosis	chromatin organization
SPAC1142.03c	swi2	Swi5 complex subunit Swi2	DNA replication, repair, chromatin, mitosis	DNA recombination
SPAC11H11.05c	fta6	Mis6-Sim4 complex Fta6	DNA replication, repair, chromatin, mitosis	mitotic sister chromatid segregation
SPAC139.01c	ath2	Ath1 complex protein Ath2 nuclease, XP-G family (predicted)	DNA replication, repair, chromatin, mitosis	DNA repair
SPAC140.03	arb1	argonaute binding protein 1	DNA replication, repair, chromatin, mitosis	regulation of transcription, DNA-templated; chromatin organization
SPAC144.02	iec1	Ino8 complex subunit Iec1	DNA replication, repair, chromatin, mitosis	regulation of transcription, DNA-templated; chromatin organization
SPAC1783.05	hrp1	ATP-dependent DNA helicase Hrp1	DNA replication, repair, chromatin, mitosis	regulation of transcription, DNA-templated; chromatin organization; transcription, DNA templated
SPAC17G8.05	med20	mediator complex subunit Med20	DNA replication, repair, chromatin, mitosis	regulation of transcription, DNA-templated; chromatin organization; transcription, DNA templated
SPAC1952.17c	unassigned	GTPase activating protein, unknown biological role (predicted)	DNA replication, repair, chromatin, mitosis	chromatin organization; vesicle-mediated transport
SPAC19D5.11c	ctf8	DNA replication factor C complex subunit Ctf8	DNA replication, repair, chromatin, mitosis	mitotic sister chromatid segregation
SPAC19G12.17	erh1	enhancer of rudimentary homolog Erh1	DNA replication, repair, chromatin, mitosis	chromatin organization; mRNA metabolic process
SPAC23C11.04c	pnk1	DNA kinase/phosphatase Pnk1	DNA replication, repair, chromatin, mitosis	DNA repair
SPAC23C11.15	pst2	Clr6 histone deacetylase complex subunit Pst2	DNA replication, repair, chromatin, mitosis	regulation of transcription, DNA-templated; chromatin organization
SPAC2F7.03c	pom1	DYRK family protein kinase Pom1	DNA replication, repair, chromatin, mitosis	signaling; establishment or maintenance of cell polarity; regulation of mitotic cell cycle phase transition; mitotic cytokinesis
SPAC3C7.14c	obr1	ubiquitinated histone-like protein Uhp1	DNA replication, repair, chromatin, mitosis	regulation of transcription, DNA-templated; chromatin organization
SPAC3G9.04	ssu72	phosphoric ester hydrolase Ssu72 (predicted)	DNA replication, repair, chromatin, mitosis	mitotic sister chromatid segregation; transcription, DNA templated
SPAC4D7.03	pop2	F-box/WD repeat protein Pop2	DNA replication, repair, chromatin, mitosis	protein catabolic process; protein modification by small protein conjugation or removal; DNA replication
SPAC57A10.14	sgf11	SAGA complex subunit Sgf11	DNA replication, repair, chromatin, mitosis	regulation of transcription, DNA-templated; chromatin organization; protein modification by small protein conjugation or removal
SPAC630.13c	tsc2	tuberin, GTPase activator Tsc2	DNA replication, repair, chromatin, mitosis	signaling; transmembrane transport; regulation of mitotic cell cycle phase transition
SPAC664.01c	swi6	chromodomain protein Swi6	DNA replication, repair, chromatin, mitosis	regulation of transcription, DNA-templated; chromatin organization; DNA recombination
SPAC664.02c	arp8	ino80 complex actin-like protein Arp8	DNA replication, repair, chromatin, mitosis	chromatin organization
SPAC664.07c	rad9	checkpoint clamp complex protein Rad9	DNA replication, repair, chromatin, mitosis	DNA repair; regulation of mitotic cell cycle phase transition; DNA recombination; telomere organization
SPAPB17E12.04c	csn2	COP9/signalosome complex subunit Csn2	DNA replication, repair, chromatin, mitosis	regulation of transcription, DNA-templated; chromatin organization; protein modification by small protein conjugation or removal
SPBC11B10.10c	pht1	histone H2A variant	DNA replication, repair, chromatin, mitosis	chromatin organization
SPBC1604.12	unassigned	Schizosaccharomyces specific phosphoprotein	DNA replication, repair, chromatin, mitosis	DNA repair
SPBC1685.15c	klp6	kinesin-like protein Klp6	DNA replication, repair, chromatin, mitosis	microtubule cytoskeleton organization; regulation of mitotic cell cycle phase transition; mitotic sister chromatid segregation; mitotic cytokinesis; actin cytoskeleton organization
SPBC19G7.01c	msg2	MutS protein homolog 2	DNA replication, repair, chromatin, mitosis	DNA repair; DNA recombination
SPBC215.03c	csn1	COP9/signalosome complex subunit Csn1	DNA replication, repair, chromatin, mitosis	regulation of transcription, DNA-templated; chromatin organization; protein modification by small protein conjugation or removal
SPBC21D10.10	bdc1	bromodomain protein	DNA replication, repair, chromatin, mitosis	chromatin organization
SPBC29A3.13	pdp1	PWWP domain protein Pdp1	DNA replication, repair, chromatin, mitosis	regulation of transcription, DNA-templated; chromatin organization
SPBC2D10.17	clr1	SHREC complex subunit Clr1	DNA replication, repair, chromatin, mitosis	regulation of transcription, DNA-templated; chromatin organization
SPBC30D10.04	swi3	replication fork protection complex subunit Swi3	DNA replication, repair, chromatin, mitosis	DNA recombination; DNA replication
SPBC31F10.14c	hip3	HIRA interacting protein Hip3	DNA replication, repair, chromatin, mitosis	regulation of transcription, DNA-templated; chromatin organization
SPBC342.04	rpn1301	19S proteasome regulatory subunit Rpn13a	DNA replication, repair, chromatin, mitosis	protein catabolic process; regulation of mitotic cell cycle phase transition; mitotic sister chromatid segregation
SPBC354.10	def1	RNAPII degradation factor	DNA replication, repair, chromatin, mitosis	protein catabolic process; DNA repair; telomere organization
SPBC4B4.03	rsc1	RSC complex subunit Rsc1	DNA replication, repair, chromatin, mitosis	chromatin organization
SPBC4F6.15c	swi10	DNA repair endonuclease Swi10	DNA replication, repair, chromatin, mitosis	DNA repair; DNA recombination
SPBC649.03	rhp14	XP-A family homolog Rhp14	DNA replication, repair, chromatin, mitosis	DNA repair
SPBC651.10	nse5	Smc5-6 complex non-SMC subunit Nse5	DNA replication, repair, chromatin, mitosis	DNA recombination; DNA replication
SPBC660.11	tcg1	single-stranded telomeric binding protein Tgc1	DNA replication, repair, chromatin, mitosis	telomere organization
SPBC800.03	clr3	histone deacetylase (class II) Clr3	DNA replication, repair, chromatin, mitosis	regulation of transcription, DNA-templated; chromatin organization
SPBC83.04	apc15	anaphase-promoting complex subunit Apc15	DNA replication, repair, chromatin, mitosis	protein catabolic process; regulation of mitotic cell cycle phase transition; mitotic sister chromatid segregation
SPCC1393.05	ers1	RNA-silencing factor Ers1	DNA replication, repair, chromatin, mitosis	regulation of transcription, DNA-templated; chromatin organization
SPCC1450.02	bdf1	Swr1 complex bromodomain subunit Bdf1	DNA replication, repair, chromatin, mitosis	chromatin organization
SPCC1682.16	rpt4	19S proteasome regulatory subunit Rpt4	DNA replication, repair, chromatin, mitosis	protein catabolic process; regulation of mitotic cell cycle phase transition; mitotic sister chromatid segregation
SPCC16C4.20c	hap2	HMG box protein (predicted)	DNA replication, repair, chromatin, mitosis	chromatin organization
SPCC188.02	par1	protein phosphatase regulatory subunit Par1	DNA replication, repair, chromatin, mitosis	signaling; regulation of mitotic cell cycle phase transition; mitotic cytokinesis
SPCC74.02c	ppn1	mRNA cleavage and polyadenylation specificity factor complex associated protein	DNA replication, repair, chromatin, mitosis	mRNA metabolic process; mitotic sister chromatid segregation
SPCC965.05c	thp1	uracil DNA N-glycosylase Thp1	DNA replication, repair, chromatin, mitosis	DNA repair
SPCC970.07c	raf2	Rik1-associated factor Raf2	DNA replication, repair, chromatin, mitosis	regulation of transcription, DNA-templated; chromatin organization
SPCC970.10c	brl2	ubiquitin-protein ligase E3	DNA replication, repair, chromatin, mitosis	regulation of transcription, DNA-templated; chromatin organization; protein modification by small protein conjugation or removal
SPAC110.02	pds5	cohesin-associated protein Pds5	meiosis and sporulation	chromatin organization; meiotic nuclear division; mitotic sister chromatid segregation
SPAC14C4.08	mug5	Schizosaccharomyces pombe specific protein Mug5	meiosis and sporulation	meiotic nuclear division
SPAC1F3.06c	spo15	sporulation protein Spo15	meiosis and sporulation	ascospore formation; microtubule cytoskeleton organization
SPAC22H10.07	scd2	scaffold protein Scd2	meiosis and sporulation	signaling; conjugation with cellular fusion; establishment or maintenance of cell polarity
SPAC31F12.01	zds1	zds family protein Zds1	meiosis and sporulation	signaling; ascospore formation; cell wall organization
SPAC458.05	pik3	phosphatidylinositol 3-kinase Pik3	meiosis and sporulation	signaling; membrane organization; lipid metabolic process; ascospore formation
SPAC5D6.08c	mes1	meiotic APC inhibitor Mes1	meiosis and sporulation	meiotic nuclear division
SPAC607.10	spo3	sporulation protein Spo3	meiosis and sporulation	membrane organization; ascospore formation
SPAC6G9.04	spo7	sporulation protein Spo7	meiosis and sporulation	membrane organization; ascospore formation; microtubule cytoskeleton organization
SPAPB1E7.06c	eme1	Holliday junction resolvase subunit Eme1	meiosis and sporulation	DNA repair; DNA recombination; meiotic nuclear division; DNA replication
SPBC1347.03	meu14	sporulation specific PIL domain protein Meu14	meiosis and sporulation	ascospore formation; microtubule cytoskeleton organization
SPBC16C6.14	spo2	farnesyl pyrophosphate synthetase	meiosis and sporulation	ascospore formation; microtubule cytoskeleton organization
SPBC17D1.07c	npg1	GTPase regulator Rng2-like (predicted)	meiosis and sporulation	signaling; membrane organization; ascospore formation
SPBC21B10.12	rec6	meiotic recombination protein Rec6	meiosis and sporulation	DNA recombination; meiotic nuclear division
SPBC21C3.18	spo4	serine/threonine protein kinase Spo4	meiosis and sporulation	ascospore formation; microtubule cytoskeleton organization; meiotic nuclear division
SPBC902.03	unassigned	Nem1-Spo7 complex regulatory subunit (predicted)	meiosis and sporulation	membrane organization; lipid metabolic process; ascospore formation
SPBP35G2.03c	sgo1	meiotic inner centromere protein, shugoshin, Sgo1	meiosis and sporulation	meiotic nuclear division
SPCC1183.12	spo13	sporulation specific guanyl-nucleotide exchange factor Spo13	meiosis and sporulation	membrane organization; ascospore formation; microtubule cytoskeleton organization
SPCC1223.12c	meu10	GPI anchored cell surface protein involved in ascospore wall assembly Meu10	meiosis and sporulation	ascospore formation; cell wall organization
SPCC18B5.03	wee1	dual specificity protein kinase Wee1	meiosis and sporulation	signaling; regulation of mitotic cell cycle phase transition; meiotic nuclear division
SPCC576.12c	mhf2	FANCM-MHF complex subunit Mhf2, conserved eukaryotic protein	meiosis and sporulation	DNA repair; DNA recombination; protein complex assembly; meiotic nuclear division; DNA replication
SPCC63.02c	aah3	alpha-amylase homolog Aah3	meiosis and sporulation	ascospore formation; cell wall organization
SPCPJ732.01	vps5	retromer complex subunit Vps5	meiosis and sporulation	vesicle-mediated transport; membrane organization; ascospore formation
SPAC1F12.07	ser1	phosphoserine aminotransferase (predicted)	other metabolism	cellular amino acid metabolic process
SPAC144.04c	spe1	ornithine decarboxylase Spe1 (predicted)	other metabolism	cellular amino acid metabolic process; cofactor metabolic process; vitamin metabolic process
SPAC14C4.10c	unassigned	Nudix family hydrolase	other metabolism	nucleobase-containing small molecule metabolic process
SPAC15E1.05c	ect1	ethanolamine-phosphate cytidylyltransferase (predicted)	other metabolism	lipid metabolic process
SPAC1783.02c	vps66	acyltransferase	other metabolism	lipid metabolic process
SPAC1783.06c	atg12	autophagy associated protein Atg12	other metabolism	autophagy
SPAC1851.02	slc1	1-acylglycerol-3-phosphate O-acyltransferase Slc1 (predicted)	other metabolism	lipid metabolic process
SPAC186.03	unassigned	L-asparaginase (predicted)	other metabolism	cellular amino acid metabolic process
SPAC19G12.08	scs7	sphingosine hydroxylase Scs7	other metabolism	lipid metabolic process; carbohydrate derivative metabolic process
SPAC20G8.10c	atg6	autophagy associated beclin family protein Atg6	other metabolism	lipid metabolic process; autophagy
SPAC227.18	lys3	saccharopine dehydrogenase [NAD+, L-lysine forming]	other metabolism	cellular amino acid metabolic process
SPAC22F3.10c	gcs1	glutamate-cysteine ligase Gcs1	other metabolism	sulfur compound metabolic process; detoxification
SPAC23H4.10c	thi4	thiamine-phosphate dipyrophosphorylase/hydroxyethylthiazole kinase	other metabolism	sulfur compound metabolic process; cofactor metabolic process; vitamin metabolic process
SPAC24C9.16c	cox8	cytochrome c oxidase subunit VIII (predicted)	other metabolism	generation of precursor metabolites and energy
SPAC24H6.10c	unassigned	phospho-2-dehydro-3-deoxyheptonate aldolase (predicted)	other metabolism	cellular amino acid metabolic process
SPAC25G10.05c	his1	ATP phosphoribosyltransferase	other metabolism	cellular amino acid metabolic process
SPAC25H1.03	mug66	meiotically upregulated gene Mug66	other metabolism	autophagy
SPAC27D7.12c	but1	neddylation pathway protein But1	other metabolism	detoxification
SPAC29B12.13	unassigned	S-(hydroxymethyl)glutathione synthase activity (predicted)	other metabolism	detoxification
SPAC343.10	met11	methylenetetrahydrofolate reductase Met11	other metabolism	cellular amino acid metabolic process; sulfur compound metabolic process; cofactor metabolic process
SPAC4C5.01	unassigned	pseudouridine-5'-phosphatase (predicted)	other metabolism	carbohydrate derivative metabolic process; nucleobase-containing small molecule metabolic process
SPAC56E4.03	unassigned	aromatic aminotransferase (predicted)	other metabolism	cellular amino acid metabolic process
SPAC57A10.12c	ura3	dihydroorotate dehydrogenase Ura3	other metabolism	carbohydrate derivative metabolic process; nucleobase-containing small molecule biosynthetic process
SPAC589.12	cwh43	glycosylceramide biosynthesis protein Cwh43 (predicted)	other metabolism	lipid metabolic process; carbohydrate derivative metabolic process; cell wall organization
SPAC644.08	utr4	methionine salvage haloacid dehalogenase-like hydrolase Utr4 (predicted)	other metabolism	cellular amino acid metabolic process; sulfur compound metabolic process
SPAC7D4.07c	trx1	cytosolic thioredoxin Trx1	other metabolism	cellular amino acid metabolic process; sulfur compound metabolic process
SPAC8E11.01c	unassigned	beta-fructofuranosidase (predicted)	other metabolism	carbohydrate metabolic process
SPAC9E9.11	plr1	pyridoxal reductase Plr1	other metabolism	vitamin metabolic process
SPAPB1A11.03	unassigned	cytochrome b2 (L-lactate cytochrome-c oxidoreductase) (predicted)	other metabolism	detoxification
SPBC106.17c	cys2	homoserine O-acetyltransferase	other metabolism	cellular amino acid metabolic process; sulfur compound metabolic process
SPBC14C8.05c	meu17	glucan-alpha-1,4-glucosidase	other metabolism	carbohydrate metabolic process; generation of precursor metabolites and energy
SPBC16G5.02c	rbk1	ribokinase Rbk1 (predicted)	other metabolism	carbohydrate metabolic process
SPBC19C7.12c	omh1	alpha-1,2-mannosyltransferase Omh1	other metabolism	carbohydrate derivative metabolic process; cell wall organization; protein glycosylation
SPBC1D7.03	clg1	cyclin Clg1 (predicted)	other metabolism	autophagy
SPBC26H8.03	cho2	phosphatidylethanolamine N-methyltransferase Cho2	other metabolism	lipid metabolic process
SPBC29A3.02c	his7	phosphoribosyl-AMP cyclohydrolase/phosphoribosyl-ATP pyrophosphohydrolase His7	other metabolism	cellular amino acid metabolic process
SPBC2G5.06c	hmt2	sulfide-quinone oxidoreductase	other metabolism	sulfur compound metabolic process; detoxification
SPBC337.16	cho1	phosphatidyl-N-methylethanolamine N-methyltransferase	other metabolism	lipid metabolic process
SPBC342.01c	alg6	glucosyltransferase Alg6	other metabolism	lipid metabolic process; carbohydrate derivative metabolic process; protein glycosylation
SPBC36.06c	spo9	farnesyl pyrophosphate synthetase	other metabolism	lipid metabolic process
SPBC56F2.11	met6	homoserine O-acetyltransferase	other metabolism	cellular amino acid metabolic process; sulfur compound metabolic process
SPBC776.15c	kgd2	dihydrolipoamide S-succinyltransferase, e2 component of oxoglutarate dehydrogenase complex Kdg2 (predicted)	other metabolism	cellular amino acid metabolic process; sulfur compound metabolic process; cofactor metabolic process; generation of precursor metabolites and energy
SPBP8B7.13	vac7	Vac7 ortholog (predicted)	other metabolism	lipid metabolic process
SPBPB2B2.13	gal1	galactokinase Gal1	other metabolism	carbohydrate metabolic process
SPCC1235.02	bio2	biotin synthase	other metabolism	sulfur compound metabolic process; cofactor metabolic process; vitamin metabolic process
SPCC1235.15	dga1	diacylglycerol O-acyltransferase	other metabolism	lipid metabolic process
SPCC1259.05c	cox9	cytochrome c oxidase subunit VIIa (predicted)	other metabolism	generation of precursor metabolites and energy
SPCC16C4.10	unassigned	6-phosphogluconolactonase (predicted)	other metabolism	carbohydrate derivative metabolic process; nucleoside-containing small molecule biosynthetic process; cofactor metabolic process
SPCC18.01c	adg3	beta-glucosidase Adg3 (predicted)	other metabolism	carbohydrate metabolic process
SPCC364.07	ser3	D-3 phosphoglycerate dehydrogenase	other metabolism	cellular amino acid metabolic process
SPCC794.10	ugp1	UTP-glucose-1-phosphate uridylyltransferase-like Ugp1	other metabolism	carbohydrate derivative metabolic process
SPCC830.10	ham1	nucleoside triphosphatase Ham1 (predicted)	other metabolism	nucleoside-containing small molecule biosynthetic process
SPAC15A10.09c	pun1	SUR7 family protein Pun1 (predicted)	signaling, cytoskeleton, polarity	cell wall organization
SPAC16A10.03c	unassigned	ubiquitin-protein ligase E3 involved in vesicle docking Pep5/Vps11-like (predicted)	signaling, cytoskeleton, polarity	vesicle-mediated transport; organelle localization by membrane tethering
SPAC1834.08	mak1	histidine kinase Mak1	signaling, cytoskeleton, polarity	signaling
SPAC1F5.09c	shk2	PAK-related kinase Shk2	signaling, cytoskeleton, polarity	signaling
SPAC1F7.10	unassigned	hydantoin racemase family (predicted)	signaling, cytoskeleton, polarity	actin cytoskeleton organization
SPAC27E2.01	unassigned	alpha-amylase homolog (predicted)	signaling, cytoskeleton, polarity	cell wall organization
SPAC4A8.07c	lcb4	sphingoid long chain base kinase (predicted)	signaling, cytoskeleton, polarity	signaling; lipid metabolic process
SPAC4D7.07c	csi2	mitotic chromosome segregation protein Csi2	signaling, cytoskeleton, polarity	microtubule cytoskeleton organization
SPAC57A7.08	pzh1	serine/threonine protein phosphatase Pzh1	signaling, cytoskeleton, polarity	signaling
SPAC688.11	end4	Huntingtin-interacting protein homolog	signaling, cytoskeleton, polarity	vesicle-mediated transport; establishment or maintenance of cell polarity; actin cytoskeleton organization
SPAC9G1.06c	cyk3	Nebulin-family actin filament anchoring protein Cyk3 (predicted)	signaling, cytoskeleton, polarity	mitotic cytokinesis
SPAPB2C8.01	unassigned	cell surface glycoprotein, adhesion molecule (predicted)	signaling, cytoskeleton, polarity	cell adhesion
SPBC119.04	mei3	meiosis inducing protein Mei3	signaling, cytoskeleton, polarity	signaling
SPBC11B10.05c	rsp1	random septum position protein Rsp1	signaling, cytoskeleton, polarity	microtubule cytoskeleton organization; establishment of maintenance of cell polarity; mitotic cytokinesis
SPBC15D4.10c	amo1	nuclear rim protein Amo1	signaling, cytoskeleton, polarity	microtubule cytoskeleton organization; establishment of maintenance of cell polarity
SPBC1604.20c	tea2	kinesin family plus-end microtubule motor Tea2	signaling, cytoskeleton, polarity	establishment or maintenance of cell polarity
SPBC17G9.08c	cnt5	Centaurin Cnt5	signaling, cytoskeleton, polarity	signaling
SPBC21B10.05c	pop3	WD repeat protein Pop3	signaling, cytoskeleton, polarity	signaling
SPBC23E6.08	sat1	Golgi membrane exchange factor subunit Sat1 (predicted)	signaling, cytoskeleton, polarity	signaling; vesicle-mediated transport
SPBC4F6.06	kin1	microtubule affinity-regulating kinase Kin1	signaling, cytoskeleton, polarity	membrane organization; establishment or maintenance of cell polarity; mitotic cytokinesis; actin cytoskeleton organization
SPBP18G5.03	toc1	Tor complex Tor2 interacting protein 1	signaling, cytoskeleton, polarity	signaling
SPCC1494.03	arz1	armadillo repeat containing, Zfs1 target number 1	signaling, cytoskeleton, polarity	establishment or maintenance of cell polarity
SPCC1672.06c	asp1	inositol hexakisphosphate kinase	signaling, cytoskeleton, polarity	microtubule cytoskeleton organization; carbohydrate metabolic process
SPCC584.03c	unassigned	GTPase regulator (predicted)	signaling, cytoskeleton, polarity	signaling
SPCC645.07	rgf1	RhoGEF for Rho1, Rgf1	signaling, cytoskeleton, polarity	signaling; cell wall organization; carbohydrate metabolic process
SPCC895.05	for3	formin For3	signaling, cytoskeleton, polarity	microtubule cytoskeleton organization; establishment of maintenance of cell polarity; mitotic cytokinesis; actin cytoskeleton organization
SPAC1002.15c	med6	mediator complex subunit Med6	Transcription and translation, RNA homeostasis	regulation of transcription, DNA-templated
SPAC12G12.13c	cid14	poly(A) polymerase Cid14	Transcription and translation, RNA homeostasis	protein complex assembly; tRNA metabolic process; snoRNA metabolic process
SPAC1556.05c	cgr1	ribosome biogenesis CGR1 family (predicted)	Transcription and translation, RNA homeostasis	ribosome biogenesis
SPAC1610.02c	mrpl1	mitochondrial ribosomal protein subunit L1 (predicted)	Transcription and translation, RNA homeostasis	mitochondrial gene expression
SPAC1610.03c	crp79	poly(A) binding protein Crp79	Transcription and translation, RNA homeostasis	mRNA metabolic process; nuclear cytoplasmic transport
SPAC1782.08c	rex3	exonuclease Rex3	Transcription and translation, RNA homeostasis	ribosome biogenesis; snRNA metabolic process
SPAC17A2.09c	csx1	RNA-binding protein Csx1	Transcription and translation, RNA homeostasis	mRNA metabolic process
SPAC17A5.02c	dbr1	RNA lariat debranching enzyme Dbr1	Transcription and translation, RNA homeostasis	mRNA metabolic process; snoRNA metabolic process
SPAC17A5.14	exo2	exonuclease II Exo2	Transcription and translation, RNA homeostasis	mRNA metabolic process
SPAC1952.02	tma23	ribosome biogenesis protein Tma23 (predicted)	Transcription and translation, RNA homeostasis	ribosome biogenesis
SPAC19D5.06c	din1	Dhp1p-interacting protein Din1	Transcription and translation, RNA homeostasis	ribosome biogenesis; mRNA metabolic process; transcription, DNA templated
SPAC1D4.06c	csk1	cyclin-dependent kinase activating kinase Csk1	Transcription and translation, RNA homeostasis	regulation of transcription, DNA-templated; signaling
SPAC22G7.01c	fra1	iron responsive transcriptional regulator, peptidase family (predicted)	Transcription and translation, RNA homeostasis	regulation of transcription, DNA-templated
SPAC22H10.11c	crf1	TOR signaling pathway transcriptional corepressor Crf1 (predicted)	Transcription and translation, RNA homeostasis	regulation of transcription, DNA-templated; signaling
SPAC23C11.10	mpn1	RNA processing protein (predicted)	Transcription and translation, RNA homeostasis	snRNA metabolic process
SPAC26A3.04	rpl2002	60S ribosomal protein L20	Transcription and translation, RNA homeostasis	cytoplasmic translation
SPAC26A3.07c	rpl1101	60S ribosomal protein L11	Transcription and translation, RNA homeostasis	cytoplasmic translation; ribosome biogenesis
SPAC29A4.20	elp3	elongator complex subunit Elp3 (predicted)	Transcription and translation, RNA homeostasis	cytoplasmic translation; tRNA metabolic process
SPAC30.02c	kti2	elongator complex associated protein Kti2 (predicted)	Transcription and translation, RNA homeostasis	tRNA metabolic process
SPAC31A2.02	trm112	tRNA (guanine-N2-)-methyltransferase regulatory subunit Trm112	Transcription and translation, RNA homeostasis	cytoplasmic translation; tRNA metabolic process
SPAC3A12.10	rpl2001	60S ribosomal protein L20a	Transcription and translation, RNA homeostasis	cytoplasmic translation
SPAC3A12.13c	hcr1	translation initiation factor eIF3j (p35)	Transcription and translation, RNA homeostasis	cytoplasmic translation; ribosome biogenesis
SPAC3F10.17	ltv1	ribosome biogenesis protein Ltv1 (predicted)	Transcription and translation, RNA homeostasis	ribosome biogenesis; nucleocytoplasmic transport
SPAC3H5.10	rpl3202	60S ribosomal protein L32 (predicted)	Transcription and translation, RNA homeostasis	cytoplasmic translation
SPAC644.15	rpp101	60S acidic ribosomal protein A1	Transcription and translation, RNA homeostasis	cytoplasmic translation
SPAC6G10.11c	ubi3	ribosomal ubiquitin fusion protein Ubi3	Transcription and translation, RNA homeostasis	cytoplasmic translation; ribosome biogenesis
SPAC6G10.12c	ace2	transcription factor Ace2	Transcription and translation, RNA homeostasis	regulation of transcription, DNA-templated
SPAC8F11.02c	dph3	diphthamide biosynthesis protein Dph3 (predicted)	Transcription and translation, RNA homeostasis	cytoplasmic translation; tRNA metabolic process
SPAC959.08	rpl2102	60S ribosomal protein L21	Transcription and translation, RNA homeostasis	cytoplasmic translation
SPAP8A3.02c	ofd2	histone H2A dioxygenase Ofd2	Transcription and translation, RNA homeostasis	regulation of transcription, DNA-templated
SPAPJ698.02c	rps002	40S ribosomal protein S0B	Transcription and translation, RNA homeostasis	cytoplasmic translation; ribosome biogenesis
SPBC11C11.09c	rpl502	60S ribosomal protein L5	Transcription and translation, RNA homeostasis	cytoplasmic translation
SPBC12D12.06	srb11	cyclin CycC, Srb mediator subunit Srb11	Transcription and translation, RNA homeostasis	regulation of transcription, DNA-templated
SPBC1347.13c	mrm1	mitochondrial ribose methyltransferase Mrm1 (predicted)	Transcription and translation, RNA homeostasis	ribosome biogenesis
SPBC16A3.07c	nrm1	negative regulator of MBF	Transcription and translation, RNA homeostasis	regulation of transcription, DNA-templated
SPBC16A3.18	cip1	RNA-binding protein Cip1	Transcription and translation, RNA homeostasis	mRNA metabolic process
SPBC16E9.12c	pab2	poly(A) binding protein Pab2	Transcription and translation, RNA homeostasis	mRNA metabolic process
SPBC1711.06	rpl401	60S ribosomal protein L2	Transcription and translation, RNA homeostasis	cytoplasmic translation
SPBC18E5.13	mti3	mitochondrial translation initiation factor Mti3 (predicted)	Transcription and translation, RNA homeostasis	mitochondrial gene expression
SPBC1921.01c	rpl3701	60S ribosomal protein L37	Transcription and translation, RNA homeostasis	cytoplasmic translation
SPBC19C2.02	pmt1	DNA methyltransferase homolog	Transcription and translation, RNA homeostasis	tRNA metabolic process
SPBC19C2.09	sre1	sterol regulatory element binding protein, transcription factor Sre1	Transcription and translation, RNA homeostasis	regulation of transcription, DNA-templated; signaling; lipid metabolic process
SPBC19F8.08	rps401	40S ribosomal protein S4 (predicted)	Transcription and translation, RNA homeostasis	cytoplasmic translation
SPBC21B10.13c	yox1	transcription factor	Transcription and translation, RNA homeostasis	regulation of transcription, DNA-templated
SPBC25H2.15	unassigned	SSU-rRNA maturation protein Tsr4 homolog 1 (predicted)	Transcription and translation, RNA homeostasis	ribosome biogenesis
SPBC28F2.02	mep33	mRNA export protein Mep33	Transcription and translation, RNA homeostasis	cytoplasmic translation; nucleocytoplasmic transport
SPBC28F2.10c	kap1	chromatin remodeling complex subunit Ngg1	Transcription and translation, RNA homeostasis	regulation of transcription, DNA-templated
SPBC2F12.09c	atf21	transcription factor Atf21	Transcription and translation, RNA homeostasis	regulation of transcription, DNA-templated
SPBC3B8.02	php5	CCAAT-binding factor complex subunit Php5	Transcription and translation, RNA homeostasis	regulation of transcription, DNA-templated
SPBC3D6.08c	lsm1	mRNA decapping complex subunit (predicted)	Transcription and translation, RNA homeostasis	mRNA metabolic process
SPBC577.02	rpl3801	60S ribosomal protein L38	Transcription and translation, RNA homeostasis	cytoplasmic translation
SPBC800.07c	tsf1	mitochondrial translation elongation factor EF-Ts Tsf1	Transcription and translation, RNA homeostasis	mitochondrial gene expression
SPBP16F5.05c	yar1	ribosome biogenesis protein Yar1 (predicted)	Transcription and translation, RNA homeostasis	ribosome biogenesis
SPBP35G2.08c	air1	TRAMP complex zinc knuckle subunit Air1	Transcription and translation, RNA homeostasis	tRNA metabolic process; snRNA metabolic process; snoRNA metabolic process
SPCC11E10.04	ppr6	mitochondrial PPR repreat protein Ppr6	Transcription and translation, RNA homeostasis	mitochondrion organization; mitochondrial gene expression
SPCC11E10.06c	elp4	elongator complex subunit Elp4 (predicted)	Transcription and translation, RNA homeostasis	cytoplasmic translation; tRNA metabolic process
SPCC1442.13c	sqs2	meiotic R3H and G-patch domain protein Sqs2	Transcription and translation, RNA homeostasis	ribosome biogenesis
SPCC1494.10	adn3	transcription factor	Transcription and translation, RNA homeostasis	regulation of transcription, DNA-templated; cell adhesion
SPCC18.06c	caf1	CCR4-Not complex subunit Caf1	Transcription and translation, RNA homeostasis	mRNA metabolic process
SPCC18B5.06	erf1	translation release factor eRF1	Transcription and translation, RNA homeostasis	cytoplasmic translation; mRNA metabolic process
SPCC24B10.09	rps1702	40S ribosomal protein S17	Transcription and translation, RNA homeostasis	cytoplasmic translation; ribosome biogenesis
SPCC31H12.08c	ccr4	CCR4-Not complex subunit Ccr4	Transcription and translation, RNA homeostasis	mRNA metabolic process
SPCC364.03	rpl1702	60S ribosomal protein L17	Transcription and translation, RNA homeostasis	cytoplasmic translation
SPCC4B3.03c	mam301	CBS domain protein implicated in magnesium homeostasis (predicted)	Transcription and translation, RNA homeostasis	ribosome biogenesis
SPCC553.08c	ria1	GTPase Ria1 (predicted)	Transcription and translation, RNA homeostasis	ribosome biogenesis
SPCC613.06	rpl902	60S ribosomal protein L9	Transcription and translation, RNA homeostasis	cytoplasmic translation
SPCC794.09c	tef101	translation elongation factor EF-1 alpha Ef1a-a	Transcription and translation, RNA homeostasis	cytoplasmic translation
SPCC825.01	unassigned	ATPase, involved in cytoplasmic translational initiation (predicted)	Transcription and translation, RNA homeostasis	cytoplasmic translation
SPAC1B3.20	unassigned	Schizosaccharomyces specific protein	unknown
SPAC1486.04c	alm1	medial ring protein Alm1	unknown
SPAC1610.04	mug99	meiotically upregulated gene Mug99	unknown
SPAC17A5.05c	unassigned	conserved fungal protein	unknown
SPAC17A5.16	ftp14	Ubp5 interacting protein Ftp105	unknown
SPAC17C9.15c	unassigned	Schizosaccharomyces specific protein	unknown
SPAC22E12.18	unassigned	human CCNDBP1 ortholog	unknown
SPAC26A3.01	sxa1	aspartic protease Sxa1	unknown
SPAC27F1.10	unassigned	Schizosaccharomyces pombe specific protein	unknown
SPAC2C4.08	unassigned	conserved fungal protein	unknown
SPAC32A11.01	mug8	conserved fungal protein	unknown
SPAC3H5.13	new4	conserved eukaryotic protein, human C12orf45 ortholog, domain architectures indicate a possible role in translation	unknown
SPAC56F8.02	unassigned	AMP binding enzyme (predicted)	unknown
SPAC56F8.12	unassigned	conserved fungal protein	unknown
SPAC57A10.06	mug15	Schizosaccharomyces specific protein Mug15	unknown
SPAC6B12.16	meu26	conserved fungal protein	unknown
SPAC6C3.07	mug68	Schizosaccharomyces specific protein Mug68	unknown
SPAC750.06c	unassigned	S. pombe specific DUF999 protein family 4	unknown
SPAC869.08	pcm2	protein-L-isoaspartate O-methyltransferase	unknown
SPAC8C9.04	unassigned	Schizosaccharomyces specific protein	unknown
SPAC9.02c	unassigned	polyamine N-acetyltransferase (predicted)	unknown
SPBC1105.13c	unassigned	Schizosaccharomyces pombe specific protein	unknown
SPBC1271.07c	unassigned	N-acetyltransferase (predicted)	unknown
SPBC13E7.07	unassigned	Schizosaccharomyces specific protein	unknown
SPBC14C8.11c	unassigned	Schizosaccharomyces pombe specific protein	unknown
SPBC1539.06	acb1	fatty-acyl-CoA binding binding protein Acb1 (predicted)	unknown
SPBC1711.12	ppp16	serine-type peptidase activity	unknown
SPBC1711.15c	unassigned	Schizosaccharomyces pombe specific protein	unknown
SPBC18E5.01	unassigned	cycloisomerase 2 family	unknown
SPBC23G7.14	unassigned	Schizosaccharomyces specific protein	unknown
SPBC31F10.05	mug37	conserved fungal protein	unknown
SPBC354.04	unassigned	Schizosaccharomyces specific protein	unknown
SPBC3H7.09	erf2	palmitoyltransferase Erf2	unknown
SPBC839.19	new20	conserved eukaryotic protein, human CXorf56 and C15orf40 ortholog	unknown
SPBC8D2.11	unassigned	Schizosaccharomyces specific protein	unknown
SPCC1235.03	cue2	SMR domain protein, possibly involved in DNA repair and neddylation	unknown
SPCC126.01c	unassigned	conserved fungal protein	unknown
SPCC1322.10	unassigned	cell wall protein Pwp1	unknown
SPCC14G10.04	unassigned	Schizosaccharomyces specific protein	unknown
SPCC1682.15	mug122	PX/PXA domain protein	unknown
SPCC16A11.15c	unassigned	Schizosaccharomyces specific protein	unknown
SPCC16C4.17	mug123	meiotically upregulated gene Mug123	unknown
SPCC1739.04c	unassigned	Schizosaccharomyces specific protein	unknown
SPCC191.06	unassigned	Schizosaccharomyces pombe specific protein	unknown
SPCC4B3.10c	ipk1	nositol 1,3,4,5,6-pentakisphosphate (IP5) kinase	unknown
SPCC553.01c	dbl2	meiotic chromosome segregation protein Dbl2	unknown
SPCP20C8.01c	unassigned	mug2/mug135/meu2 family	unknown

## Sheet: Table S3
GENE ID	Name	Gene description		SLIMGO terms						meiosis and sporulation	34
SPAC13G7.11	mba1	mitochondrial membrane-associated ribosome receptor Mba1 (predicted)	Cellular trafficking, protein folding and homeostasis	membrane organization; mitochondrion organization						DNA replication, repair, chromatin, mitosis	31
SPAC1782.01	ecm29	proteasome assembly chaperone Ecm29	Cellular trafficking, protein folding and homeostasis	protein complex assembly						Transcription and translation, RNA homeostasis	57
SPAC17A2.06c	vps8	CORVET complex WD repeat/ ubiquitin-protein ligase E3 subunit Vps8 (predicted)	Cellular trafficking, protein folding and homeostasis	vesicle-mediated transport						Cellular trafficking, protein folding and homeostasis	61
SPAC17C9.09c	tim13	TIM22 inner membrane protein import complex subunit Tim13 (predicted)	Cellular trafficking, protein folding and homeostasis	transmembrane transport; membrane organization; protein targeting; mitochondrion organization						signaling, cytoskeleton, polarity	10
SPAC17C9.14	pex19	Pex19 protein (predicted)	Cellular trafficking, protein folding and homeostasis	protein targeting; peroxisome organization						other metabolism	35
SPAC17H9.14c	pdi2	protein disulfide isomerase	Cellular trafficking, protein folding and homeostasis	protein folding						unknown	41
SPAC1805.04	nup132	nucleoporin Nup132	Cellular trafficking, protein folding and homeostasis	nucleocytoplasmic transport; protein complex assembly							269
SPAC1F3.05	gga21	Golgi localized Arf binding gamma-adaptin ortholog Gga21	Cellular trafficking, protein folding and homeostasis	vesicle-mediated transport
SPAC1F8.01	ght3	hexose transporter Ght3	Cellular trafficking, protein folding and homeostasis	transmembrane transport
SPAC227.03c	yea6	mitochondrial NAD+ transporter	Cellular trafficking, protein folding and homeostasis	transmembrane transport
SPAC227.05	gim3	prefoldin subunit 4, Gim3 (predicted)	Cellular trafficking, protein folding and homeostasis	protein folding; protein complex assembly
SPAC227.10	gim4	prefoldin subunit 2, Gim4(predicted)	Cellular trafficking, protein folding and homeostasis	protein folding; protein complex assembly
SPAC22E12.05c	rer1	Rer1 family protein (predicted)	Cellular trafficking, protein folding and homeostasis	vesicle-mediated transport
SPAC22F3.07c	atp20	F0-ATPase subunit G (predicted)	Cellular trafficking, protein folding and homeostasis	transmembrane transport; carbohydrate derivative metabolic process; nucleobase-containing small molecule process
SPAC22F8.11	plc1	phosphoinositide phospholipase C Plc1	Cellular trafficking, protein folding and homeostasis	signaling; lipid metabolic process
SPAC22G7.02	kap111	karyopherin Kap111 (predicted)	Cellular trafficking, protein folding and homeostasis	nucleocytoplasmic transport
SPAC23A1.04c	mnl1	alpha mannosidase-like protein	Cellular trafficking, protein folding and homeostasis	protein catabolic process; carbohydrate derivative metabolic process
SPAC23A1.07	unassigned	ubiquitin-protein ligase E3 (predicted)	Cellular trafficking, protein folding and homeostasis	protein catabolic process; protein modification by small protein conjugates
SPAC23D3.03c	unassigned	GTPase activating protein (predicted)	Cellular trafficking, protein folding and homeostasis	vesicle-mediated transport
SPAC23G3.08c	ubp7	ubiquitin C-terminal hydrolase Ubp7	Cellular trafficking, protein folding and homeostasis	protein catabolic process; protein modification by small protein conjugates
SPAC24B11.08c	unassigned	COPII-coated vesicle component Erv41/46 (predicted)	Cellular trafficking, protein folding and homeostasis	vesicle-mediated transport
SPAC24B11.12c	unassigned	P-type ATPase (predicted)	Cellular trafficking, protein folding and homeostasis	vesicle-mediated transport; membrane organization
SPAC24C9.08	cps1	vacuolar carboxypeptidase (predicted)	Cellular trafficking, protein folding and homeostasis	protein catabolic process
SPAC24C9.14	otu1	ubiquitin-specific protease	Cellular trafficking, protein folding and homeostasis	protein catabolic process
SPAC24H6.11c	unassigned	sulfate transmembrane transporter (predicted)	Cellular trafficking, protein folding and homeostasis	transmembrane transport
SPAC26A3.10	cnt6	centaurin ADOP ribosylation factor GTPase activating protein family (predicted)	Cellular trafficking, protein folding and homeostasis	vesicle-mediated transport
SPAC26A3.16	dph1	UBA domain protein Dph1	Cellular trafficking, protein folding and homeostasis	protein catabolic process
SPAC26F1.08c	unassigned	malate transmembrane transporter (predicted)	Cellular trafficking, protein folding and homeostasis	transmembrane transport
SPAC27D7.02c	grp1	GRIP domain protein Grp1 (predicted)	Cellular trafficking, protein folding and homeostasis	vesicle-mediated transport
SPAC29A4.17c	unassigned	mitocondrial FUN14 family protein	Cellular trafficking, protein folding and homeostasis	mitochondrion organization
SPAC2C4.09	unassigned	mitochondrial calcium uniporter regulator (predicted)	Cellular trafficking, protein folding and homeostasis	transmembrane transport
SPAC2C4.17c	msy2	MS ion channel protein 2 (predicted)	Cellular trafficking, protein folding and homeostasis	transmembrane transport; metal ion homeostasis
SPAC2F3.12c	plp1	thioredoxin fold protein Plp1 (predicted)	Cellular trafficking, protein folding and homeostasis	protein folding
SPAC328.05	hrb1	RNA-binding protein involved in export of mRNAs	Cellular trafficking, protein folding and homeostasis	nucleocytoplasmic transport
SPAC3A12.06c	unassigned	sodium/calcium exchanger (predicted)	Cellular trafficking, protein folding and homeostasis	transmembrane transport
SPAC4F10.02	aap1	aspartyl metalloaminopeptidase Aap1	Cellular trafficking, protein folding and homeostasis	protein folding
SPAC4G9.19	unassigned	DNAJ domain protein DNAJB family (predicted)	Cellular trafficking, protein folding and homeostasis	protein catabolic process
SPAC4G9.20c	ymc1	mitochondrial carrier with solute carrier repeats, organic acid transmembrane transporter (predicted)	Cellular trafficking, protein folding and homeostasis	transmembrane transport
SPAC890.07c	rmt1	type I protein arginine N-methyltransferase Rmt1	Cellular trafficking, protein folding and homeostasis	nucleocytoplasmic transport
SPAC8C9.03	cgs1	cAMP-dependent protein kinase regulatory subunit Cgs1	Cellular trafficking, protein folding and homeostasis	signaling; nucleocytoplasmic transport
SPAC9G1.10c	inp53	inositol polyphosphate phosphatase Inp53 (predicted)	Cellular trafficking, protein folding and homeostasis	signaling; vesicle-mediated transport; lipid metabolic process
SPACUNK4.08	dpp2	dipeptidyl peptidase (predicted)	Cellular trafficking, protein folding and homeostasis	protein maturation
SPAPB17E12.12c	unassigned	3'-phosphoadenosine 5'-phosphosulfate/ 5'-adenylyl sulfate transmembrane transporter (predicted)	Cellular trafficking, protein folding and homeostasis	transmembrane transport
SPBC106.20	exo70	exocyst complex subunit Exo70	Cellular trafficking, protein folding and homeostasis	vesicle-mediated transport
SPBC119.07	ppk19	serine/threonine protein kinase Ppk19	Cellular trafficking, protein folding and homeostasis	vesicle-mediated transport
SPBC1604.18c	cnp7	ESCRT III complex subunit Cmp7 (predicted)	Cellular trafficking, protein folding and homeostasis	vesicle-mediated transport; protein catabolic process
SPBC16C6.02c	vps1302	chorein homolog	Cellular trafficking, protein folding and homeostasis	vesicle-mediated transport
SPBC16D10.06	zrt1	ZIP zinc transporter Zrt1	Cellular trafficking, protein folding and homeostasis	transmembrane transport
SPBC16H5.03c	uba2	SUMO E1-like activator enzyme Fub2	Cellular trafficking, protein folding and homeostasis	protein modification by small protein conjugates
SPBC1709.05	sks2	heat shock protein Sks2	Cellular trafficking, protein folding and homeostasis	protein folding
SPBC21C3.11	ubx4	UBX domain protein Ubx4	Cellular trafficking, protein folding and homeostasis	protein catabolic process
SPBC23G7.16	ctr6	copper transporter Ctr6	Cellular trafficking, protein folding and homeostasis	transmembrane transport
SPBC24C6.05	sec28	coatomer epsilon subunit	Cellular trafficking, protein folding and homeostasis	vesicle-mediated transport
SPBC2D10.20	ubc1	ubiquitin conjugating enzyme Ubc1	Cellular trafficking, protein folding and homeostasis	protein catabolic process
SPBC4B4.06	vps25	ESCRT II complex subunit Vps25	Cellular trafficking, protein folding and homeostasis	vesicle-mediated transport; protein catabolic process
SPBC4C3.04c	dss4	guanyl-nucleotide exchange factor (predicted)	Cellular trafficking, protein folding and homeostasis	signaling; vesicle-mediated transport
SPBP4H10.12	unassigned	protein with a role in ER delivery of tail-anchored membrane proteins (predicted)	Cellular trafficking, protein folding and homeostasis	protein targeting
SPBPJ4664.06	gpt1	UDP-glucose-glycoprotein glucosyltransferase Gpt1	Cellular trafficking, protein folding and homeostasis	protein catabolic process; carbohydrate derivative metabolic process; carbohydrate metabolic process; protein glycosylation
SPCC126.15c	sec65	signal recognition particle subunit Sec65 (predicted)	Cellular trafficking, protein folding and homeostasis	protein complex assembly; protein targeting
SPCC4B3.02c	got1	Golgi transport protein Got1 (predicted)	Cellular trafficking, protein folding and homeostasis	vesicle-mediated transport
SPCC550.11	unassigned	karyopherin/importin (predicted)	Cellular trafficking, protein folding and homeostasis	nucleocytoplasmic transport
SPAC14C4.16	dad3	DASH complex subunit Dad3	DNA replication, repair, chromatin, mitosis	mitotic sister chromatid segregation; microtubule cytoskeleton organization
SPAC16A10.05c	dad1	DASH complex subunit Dad1	DNA replication, repair, chromatin, mitosis	mitotic sister chromatid segregation
SPAC1782.09c	clp1	Cdc14-related protein phosphatase Clp1/Flp1	DNA replication, repair, chromatin, mitosis	signaling; mitotic sister chromatid segregation; regulation of mitotic cell cycle phase transition; microtubule cytoskeleton organization; mitotic cytokinesis
SPAC17G8.09	shg1	Set1C complex subunit Shg1	DNA replication, repair, chromatin, mitosis	regulation of transcription, DNA templated; chromatin organization
SPAC1805.07c	dad2	DASH complex subunit Dad2	DNA replication, repair, chromatin, mitosis	mitotic sister chromatid segregation; microtubule cytoskeleton organization
SPAC19A8.10	rfp1	ubiquitin-protein ligase E3	DNA replication, repair, chromatin, mitosis	protein catabolic process; DNA repair; protein modification by small protein conjugates
SPAC1D4.11c	lkh1	dual specificity protein kinase Lkh1	DNA replication, repair, chromatin, mitosis	regulation of transcription, DNA templated; regulation of mitotic cell cycle phase transition; mRNA metabolic process
SPAC20G8.08c	fft1	SMARCAD1 family ATP-dependent DNA helicase Fft1 (predicted)	DNA replication, repair, chromatin, mitosis	regulation of transcription, DNA templated; chromatin organization
SPAC22H10.04	ppa3	protein phosphatase type 2A	DNA replication, repair, chromatin, mitosis	signaling; regulation of mitotic cell cycle phase transition; mitotic cytokinesis
SPAC23D3.01	pdp3	PWWP domain protein, involved in chromatin remodeling (predicted)	DNA replication, repair, chromatin, mitosis	chromatin organization
SPAC23H4.17c	srb10	cyclin-dependent protein kinase Srb10	DNA replication, repair, chromatin, mitosis	regulation of transcription, DNA templated; regulation of mitotic cell cycle phase transition; cell adhesion
SPAC25H1.02	jmj1	histone demethylase Jmj1 (predicted)	DNA replication, repair, chromatin, mitosis	chromatin organization
SPAC26H5.02c	mgs1	DNA replication ATPase Mgs1 (predicted)	DNA replication, repair, chromatin, mitosis	DNA repair; DNA replication
SPAC27D7.14c	tpr1	RNA polymerase II associated Paf1 complex subunit Tpr1	DNA replication, repair, chromatin, mitosis	regulation of transcription, DNA templated; chromatin organization; transcription, DNA templated
SPAC4G9.06c	chz1	histone chaperone Chz1 (predicted)	DNA replication, repair, chromatin, mitosis	chromatin organization
SPAC5D6.02c	mug165	Clr6 histone deacetylase complex subunit Mug165	DNA replication, repair, chromatin, mitosis	chromatin organization
SPAC6F6.09	eaf6	Mst2/NuA4 histone acetyltransferase complex subunit Eaf6	DNA replication, repair, chromatin, mitosis	chromatin organization; DNA repair
SPAC9E9.08	rad26	ATRIP	DNA replication, repair, chromatin, mitosis	telomere organization
SPAP27G11.15	slx1	structure-specific endonuclease catalytic subunit	DNA replication, repair, chromatin, mitosis	DNA recombination; DNA repair; DNA replication
SPAPB8E5.02c	rpn502	19S proteasome regulatory subunit Rpn502	DNA replication, repair, chromatin, mitosis	protein catabolic process; mitotic sister chromatid segregation; regulation of mitotic cell cycle phase transition
SPBC1105.04c	cbp1	CENP-B homolog	DNA replication, repair, chromatin, mitosis	regulation of transcription, DNA templated; chromatin organization
SPBC1105.09	ubc15	ubiquitin conjugating enzyme Ubc15	DNA replication, repair, chromatin, mitosis	regulation of transcription, DNA templated; chromatin organization
SPBC1198.11c	reb1	RNA polymerase I transcription termination factor Reb1	DNA replication, repair, chromatin, mitosis	regulation of transcription, DNA templated, transcription, DNA templated; DNA replication
SPBC1347.02	fkbp39	FKBP-type peptidyl-prolyl cis-trans isomerase	DNA replication, repair, chromatin, mitosis	chromatin organization
SPBC1921.07c	sgf29	SAGA complex subunit Sgf29	DNA replication, repair, chromatin, mitosis	regulation of transcription, DNA templated; chromatin organization; transcription, DNA templated
SPBC19G7.04	unassigned	DNA-binding metalloprotease involved in DNA-protein crosslink removal (predicted)	DNA replication, repair, chromatin, mitosis	DNA repair
SPBC29A10.09c	tri1	triman, ribonuclease involved in priRNA formation Tri1	DNA replication, repair, chromatin, mitosis	regulation of transcription, DNA templated; chromatin organization
SPBC32F12.08c	duo1	DASH complex subunit Duo1	DNA replication, repair, chromatin, mitosis	mitotic sister chromatid segregation
SPBC3D6.09	dpb4	DNA polymerase epsilon subunit Dpb4	DNA replication, repair, chromatin, mitosis	DNA replication
SPCC1223.15c	spc19	DASH complex subunit Spc19	DNA replication, repair, chromatin, mitosis	mitotic sister chromatid segregation; microtubule cytoskeleton organization
SPCC736.08	cbf11	transcription factor	DNA replication, repair, chromatin, mitosis	regulation of transcription, DNA templated; mitotic sister chromatid segregation; lipid metabolic process
SPAC1002.06c	bqt2	bouquet formation protein Bqt2	meiosis and sporulation	meiotic nuclear division
SPAC1093.06c	dhc1	dynein heavy chain	meiosis and sporulation	meiotic nuclear division; mitotic sister chromatid segregation; conjugation with cellular fusion
SPAC1296.04	mug65	dysferlin-like membrane trafficking protein Mug65 (predicted)	meiosis and sporulation	cell wall organization or biogenesis; ascospore formation
SPAC13A11.03	mcp7	meiosis specific coiled-coil protein Mcp7	meiosis and sporulation	meiotic nuclear division; DNA recombination
SPAC13C5.03	tht1	nuclear membrane protein involved in karyogamy Tht1	meiosis and sporulation	conjugation with cellular fusion; membrane organization
SPAC15E1.07c	moa1	meiotic kinetochore protein (Meikin) Moa1	meiosis and sporulation	meiotic nuclear division; microtubule cytoskeleton organization; establishment or maintenance of cell polarity
SPAC17A5.11	rec12	meiotic recombination endonuclease Rec12	meiosis and sporulation	meiotic nuclear division; DNA recombination
SPAC17A5.18c	rec25	meiotic recombination protein Rec25	meiosis and sporulation	meiotic nuclear division; DNA recombination
SPAC18G6.15	mal3	microtubule plus-end binding protein, EB1 family Mal3	meiosis and sporulation	meiotic nuclear division; mitotic sister chromatid segregation; conjugation with cellular fusion; microtubule cytoskeleton organization; establishment or maintenance of cell polarity
SPAC1952.15c	rec24	meiotic recombination protein Rec24	meiosis and sporulation	meiotic nuclear division; DNA recombination
SPAC22E12.14c	sck2	serine/threonine protein kinase Sck2	meiosis and sporulation	signaling; conjugation with cellular fusion; regulation of mitotic cell cycle phase transition; tRNA metabolic process
SPAC22F3.03c	rdh54	ATP-dependent DNA helicase Rdh54	meiosis and sporulation	meiotic nuclear division; DNA recombination; DNA repair
SPAC23C4.07	tht2	karyogamy protein Tht2	meiosis and sporulation	conjugation with cellular fusion; protein complex assembly
SPAC25G10.04c	rec10	meiotic recombination protein Rec10	meiosis and sporulation	meiotic nuclear division; DNA recombination
SPAC3C7.06c	pit1	serine/threonine protein kinase Pit1	meiosis and sporulation	ascospore formation
SPAC664.10	klp2	minus-end directed microtubule motor kinesin-14, Klp2	meiosis and sporulation	mitotic sister chromatid segregation; conjugation with cellular fusion; microtubule cytoskeleton organization; establishment or maintenance of cell polarity
SPAC821.07c	moc3	transcription factor Moc3	meiosis and sporulation	regulation of transcription, DNA templated; conjugation with cellular fusion
SPAC8C9.14	prr1	transcription factor Prr1	meiosis and sporulation	regulation of transcription, DNA templated; signaling; conjugation with cellular fusion
SPAC8E11.02c	rad24	14-3-3 protein Rad24	meiosis and sporulation	regulation of transcription, DNA templated; signaling; conjugation with cellular fusion; regulation of mitotic cell cycle phase transition; nucleocytoplasmic transport; mitotic cytokinesis
SPBC106.01	mph1	dual specificity protein kinase Mph1	meiosis and sporulation	meiotic nuclear division; signaling; mitotic sister chromatid segregation; regulation of mitotic cell cycle phase transition
SPBC1685.01	pmp1	dual-specificity MAP kinase phosphatase Pmp1	meiosis and sporulation	signaling; conjugation with cellular fusion
SPBC1778.02	rap1	telomere binding protein Rap1	meiosis and sporulation	regulation of transcription, DNA templated; meiotic nuclear division; chromatin organization; DNA recombination; transcription, DNA templated; telomere organization
SPBC1778.04	spo6	Spo4-Spo6 kinase complex regulatory subunit Spo6	meiosis and sporulation	meiotic nuclear division; signaling; ascospore formation
SPBC216.02	mcp5	cortical anchoring factor for dynein Mcp5/Num1	meiosis and sporulation	meiotic nuclear division
SPBC29A10.14	rec8	meiotic cohesin complex subunit Rec8	meiosis and sporulation	meiotic nuclear division
SPBC29A3.21	unassigned	transcription factor, Atf-CREB family Atf1	meiosis and sporulation	regulation of transcription, DNA templated; meiotic nuclear division; chromatin organization; signaling; DNA recombination; regulation of mitotic cell cycle phase transition; cell wall organization or biogenesis
SPBC2D10.16	Mhf1	FANCM-MHF complex subunit, Mhf1	meiosis and sporulation	meiotic nuclear division; DNA recombination; DNA replication; DNA replication
SPBC646.17c	dic1	dynein intermediate chain Dic1	meiosis and sporulation	meiotic nuclear division
SPCC1442.04c	unassigned	meiotic recombination protein (predicted)	meiosis and sporulation	meiotic nuclear division; DNA recombination
SPCC1753.03c	rec7	meiotic recombination protein Rec7	meiosis and sporulation	meiotic nuclear division; DNA recombination
SPCC417.07c	mto1	MT organizer Mto1	meiosis and sporulation	meiotic nuclear division; mitotic sister chromatid segregation; DNA recombination; conjugation with cellular fusion; microtubule cytoskeleton organization; protein complex assembly; DNA repair
SPCC4E9.01c	rec11	meiotic cohesin complex subunit Rec11	meiosis and sporulation	meiotic nuclear division
SPCC594.07c	bqt3	bouquet formation protein Bqt3	meiosis and sporulation	meiotic nuclear division
SPCC613.12c	raf1	CLRC ubiquitin E3 ligase complex specificiy factor Raf1/Dos1	meiosis and sporulation	regulation of transcription, DNA templated; meiotic nuclear division; chromatin organization
SPAC1296.02	cox4	cytochrome c oxidase subunit IV	other metabolism	carbohydrate derivative metabolic process; nucleobase-containing small molecule process; generation of precursor metabolites and energy
SPAC1486.01	sod2	mitochondrial superoxide dismutase Sod2	other metabolism	detoxification
SPAC15E1.09	grx2	glutaredoxin Grx2	other metabolism	detoxification
SPAC18B11.09c	unassigned	serine O-acetyltransferase activity (predicted)	other metabolism	cellular amino acid metabolic process
SPAC19A8.04	erg5	C-22 sterol desaturase Erg5	other metabolism	lipid metabolic process
SPAC19G12.11	coq9	ubiquinone biosynthesis protein Coq9 (predicted)	other metabolism	co-factor metabolic process
SPAC1B1.02c	unassigned	NAD/NADH kinase (predicted)	other metabolism	nucleobase-containing small molecule process; co-factor metabolic process
SPAC20G8.02	unassigned	mitochondrial DDHD family phospholipase (predicted)	other metabolism	lipid metabolic process
SPAC20G8.07c	erg2	C-8 sterol isomerase Erg2	other metabolism	lipid metabolic process
SPAC227.14	yfh7	uridine kinase Yfh7 (predicted)	other metabolism	carbohydrate derivative metabolic process; nucleobase-containing small molecule process
SPAC22A12.07c	ogm1	protein O-mannosyltransferase Ogm1	other metabolism	carbohydrate derivative metabolic process; cell wall organization or biogenesis; protein glycosylation
SPAC22H10.13	zym1	metallothionein Zym1	other metabolism	metal ion homeostasis; detoxification
SPAC23G3.02c	sib1	ferrichrome synthetase Sib1	other metabolism	co-factor metabolic process; metal ion homeostasis
SPAC25B8.10	unassigned	trans-aconitate 3-methyltransferase (predicted)	other metabolism	carbohydrate metabolic process
SPAC29B12.04	snz1	pyridoxine biosynthesis protein	other metabolism	co-factor metabolic process; cellular amino acid metabolic process; sulfur compound metabolic process; vitamin metabolic process
SPAC30D11.01c	gto2	alpha-glucosidase (predicted)	other metabolism	carbohydrate metabolic process
SPAC3A12.08	unassigned	acyl-coenzyme A thioesterase	other metabolism	co-factor metabolic process; sulfur compound metabolic process
SPAC3A12.09c	ure4	urease accessory protein UreD	other metabolism	nitrogen cycle metabolic process
SPAC4G9.12	idn1	gluconokinase	other metabolism	carbohydrate derivative metabolic process; nucleobase-containing small molecule process; co-factor metabolic process; carbohydrate metabolic process; generation of precursor metabolites and energy
SPAC513.06c	dhd1	D-xylose 1-dehydrogenase (NADP+) (predicted)	other metabolism	carbohydrate metabolic process
SPAC694.03	unassigned	nicotinamide-nucleotide adenylyltransferase (predicted)	other metabolism	nucleobase-containing small molecule process; co-factor metabolic process
SPACUNK4.16c	tps3	alpha,alpha-trehalose-phosphate synthase (predicted)	other metabolism	carbohydrate metabolic process
SPBC106.04	ada1	adenosine deaminase Ada1	other metabolism	carbohydrate derivative metabolic process; nucleobase-containing small molecule process
SPBC1703.08c	unassigned	5-formyltetrahydrofolate cyclo-ligase (predicted)	other metabolism	co-factor metabolic process
SPBC19G7.02	abz2	4-amino-4-deoxychorismate lyase Abz2 (predicted)	other metabolism	co-factor metabolic process; cellular amino acid metabolic process; vitamin metabolic process
SPBC28E12.06c	lvs1	beige protein homolog	other metabolism	autophagy
SPBC337.09	erg28	Erg28 protein	other metabolism	lipid metabolic process
SPBC365.01	crs103	sec14 cytosolic factor family, glycerophospholipid-transfer protein Crs103 (predicted)	other metabolism	cell wall organization or biogenesis
SPBC3D6.05	ptp4	phosphatidate cytidylyltransferase Ptp4	other metabolism	lipid metabolic process
SPBP35G2.07	ilv1	acetolactate synthase catalytic subunit	other metabolism	cellular amino acid metabolic process
SPBP4H10.08	qcr10	ubiquinol-cytochrome-c reductase complex subunit Qcr10	other metabolism	carbohydrate derivative metabolic process; nucleobase-containing small molecule process; generation of precursor metabolites and energy
SPBPB21E7.01c	eno102	enolase	other metabolism	carbohydrate derivative metabolic process, nucleobase-containing small molecule process; co-factor metabolic process; carbohydrate metabolic process; generation of precursor metabolites and energy
SPCC576.01c	xan1	alpha ketoglutarate dependent xanthine dioxygenase Xan1	other metabolism	nucleobase-containing small molecule process
SPCC70.03c	put1	proline dehydrogenase Put1 (predicted)	other metabolism	cellular amino acid metabolic process
SPCC757.12	unassigned	alpha-amylase homolog (predicted)	other metabolism	cell wall organization or biogenesis
SPCC794.08	efr3	HEAT repeat protein, involved in protein localisation to plasma membrane (predicted)	signaling, cytoskeleton, polarity	membrane organization; mitotic cytokinesis
SPAC15A10.16	bud6	actin interacting protein 3 homolog Bud6	signaling, cytoskeleton, polarity	actin cytoskeleton organization
SPAC16E8.01	shd1	cytoskeletal protein binding protein Sla1 family, Shd1 (predicted)	signaling, cytoskeleton, polarity	vesicle-mediated transport; actin cytoskeleton organization
SPAC17H9.11	gmf1	cofilin/tropomyosin family protein	signaling, cytoskeleton, polarity	protein complex assembly; actin cytoskeleton organization
SPAC23C4.02	crn1	actin binding protein, coronin Crn1	signaling, cytoskeleton, polarity	actin cytoskeleton organization
SPAC23H3.03c	npr2	SEA/Iml1/Npr2/3 complex subunit Npr2 (predicted)	signaling, cytoskeleton, polarity	signaling; autophagy
SPBC1778.05c	lam2	human LAMTOR2 ortholog Lam2	signaling, cytoskeleton, polarity	signaling
SPBC21B10.04c	nrf1	GTPase regulator Nrf1	signaling, cytoskeleton, polarity	signaling; membrane organization; establishment or maintenance of cell polarity
SPBC354.13	rga6	GTPase activating protein Rga6	signaling, cytoskeleton, polarity	signaling
SPCC364.01	cif1	calnexin independence factor Cif1	signaling, cytoskeleton, polarity	signaling
SPAC1002.14	itt1	ubiquitin-protein ligase E3	Transcription and translation, RNA homeostasis	cytoplasmic translation
SPAC105.03c	unassigned	transcription factor (predicted)	Transcription and translation, RNA homeostasis	regulation of transcription, DNA templated
SPAC11G7.04	ubi1	ribosomal-ubiquitin fusion protein Ubi1	Transcription and translation, RNA homeostasis	cytoplasmic translation; ribosome biogenesis
SPAC1751.04	loc1	ribosome biogenesis protein Loc1 (predicted)	Transcription and translation, RNA homeostasis	ribosome biogenesis
SPAC1851.03	ckb1	CK2 family regulatory subunit Ckb1	Transcription and translation, RNA homeostasis	regulation of transcription, DNA templated; signaling
SPAC1F7.11c	unassigned	transcription factor, zf-fungal binuclear cluster type (predicted)	Transcription and translation, RNA homeostasis	regulation of transcription, DNA templated
SPAC22F3.08c	rok1	ATP-dependent RNA helicase Rok1	Transcription and translation, RNA homeostasis	ribosome biogenesis
SPAC23C4.17	trm402	tRNA (cytosine-5-)-methyltransferase (predicted)	Transcription and translation, RNA homeostasis	tRNA metabolic process
SPAC23E2.01	fep1	iron-sensing transcription factor Fep1	Transcription and translation, RNA homeostasis	regulation of transcription, DNA templated; co-factor metabolic process; metal ion homeostasis
SPAC25G10.03	zip1	transcription factor Zip1	Transcription and translation, RNA homeostasis	regulation of transcription, DNA templated
SPAC26F1.02	pnn1	pinin ortholog, involved in splicing Pnn1 (predicted)	Transcription and translation, RNA homeostasis	mRNA metabolic process
SPAC30.03c	tsn1	translin	Transcription and translation, RNA homeostasis	tRNA metabolic process
SPAC3C7.08c	elf1	AAA family ATPase ELf1	Transcription and translation, RNA homeostasis	ribosome biogenesis; nucleocytoplasmic transport
SPAC3F10.06c	rit1	initiator methionine tRNA 2'-O-ribosyl phosphate transferase (predicted)	Transcription and translation, RNA homeostasis	tRNA metabolic process
SPAC3G6.13c	rpl4101	60S ribosomal protein L41	Transcription and translation, RNA homeostasis	cytoplasmic translation
SPAC3H8.03	img2	mitochondrial ribosomal protein subunit Mrpl49/Img2 (predicted)	Transcription and translation, RNA homeostasis	mitochondrial gene expression
SPAC4D7.11	dsc4	Golgi Dsc E3 ligase complex subunit Dsc4	Transcription and translation, RNA homeostasis	regulation of transcription, DNA templated; signaling; carbohydrate derivative metabolic process; protein glycosylation; protein maturation
SPAC57A7.12	ssz1	heat shock protein Ssz1 (predicted)	Transcription and translation, RNA homeostasis	cytoplasmic translation; protein folding
SPAC589.11	mug82	translation release factor	Transcription and translation, RNA homeostasis	mitochondrial gene expression
SPAC5D6.05	sep11	mediator complex subunit Med18	Transcription and translation, RNA homeostasis	regulation of transcription, DNA templated
SPAC664.15	caf4	CCR4-Not complex subunit Caf4/Mdv1 (predicted)	Transcription and translation, RNA homeostasis	mRNA metabolic process; mitochondrion organization
SPAPB17E12.02	yip12	SMN family protein Yip12	Transcription and translation, RNA homeostasis	mRNA metabolic process
SPAPB24D3.01	toe3	transcription factor(predicted)	Transcription and translation, RNA homeostasis	regulation of transcription, DNA templated
SPBC11C11.07	rpl1801	60S ribosomal protein L18	Transcription and translation, RNA homeostasis	cytoplasmic translation
SPBC1289.06c	ppr8	mitochondrial PPR repeat protein Ppr8	Transcription and translation, RNA homeostasis	mitochondrial gene expression
SPBC1685.10	rps27	40S ribosomal protein S27(predicted)	Transcription and translation, RNA homeostasis	cytoplasmic translation; ribosome biogenesis
SPBC16C6.05	tma22	translation machinery associated protein ortholog Tma22 (predicted)	Transcription and translation, RNA homeostasis	cytoplasmic translation
SPBC16D10.02	trm11	tRNA (guanosine) methyltransferase Trm11	Transcription and translation, RNA homeostasis	tRNA metabolic process
SPBC16E9.15	unassigned	heat shock factor binding protein (predicted)	Transcription and translation, RNA homeostasis	regulation of transcription, DNA templated
SPBC1709.18	tif452	translation initiation factor eIF4E 4F complex subunit	Transcription and translation, RNA homeostasis	cytoplasmic translation; mRNA metabolic process
SPBC1718.03	ker1	RNA polymerase I transcription factor subunit Ker1	Transcription and translation, RNA homeostasis	transcription, DNA templated
SPBC1773.12	unassigned	transcription factor, zf-fungal binuclear cluster type (predicted)	Transcription and translation, RNA homeostasis	regulation of transcription, DNA templated
SPBC18H10.04c	sce3	translation initiation factor eIF4B	Transcription and translation, RNA homeostasis	cytoplasmic translation
SPBC18H10.15	ppk23	serine/threonine protein kinase Ppk23	Transcription and translation, RNA homeostasis	regulation of transcription, DNA templated
SPBC215.04	git11	heterotrimeric G protein gamma subunit Git11	Transcription and translation, RNA homeostasis	regulation of transcription, DNA templated; signaling
SPBC21B10.03c	ath1	ataxin-2 homolog	Transcription and translation, RNA homeostasis	mRNA metabolic process
SPBC23E6.05	arx1	ribosomal export complex Arx1	Transcription and translation, RNA homeostasis	ribosome biogenesis
SPBC23G7.15c	rpp202	60S acidic ribosomal protein A4	Transcription and translation, RNA homeostasis	cytoplasmic translation
SPBC29A10.10c	dbl8	tRNA-splicing endonuclease positive effector Dbl8	Transcription and translation, RNA homeostasis	mRNA metabolic process; ribosome biogenesis; DNA repair; tRNA metabolic process; snRNA metabolic process; snoRNA metabolic process
SPBC29A3.03c	gid2	U2 snRNP-associated protein SF3B14 Sap14	Transcription and translation, RNA homeostasis	mRNA metabolic process
SPBC29B5.03c	rpl26	60S ribosomal protein L26	Transcription and translation, RNA homeostasis	cytoplasmic translation
SPBC2F12.11c	rep2	transcriptional activator Rep2	Transcription and translation, RNA homeostasis	regulation of transcription, DNA templated
SPBC2G2.05	rpl1603	60S ribosomal protein L13/L16 (predicted)	Transcription and translation, RNA homeostasis	cytoplasmic translation
SPBC30B4.02c	sqs1	R3H and G-patch domain protein Sqs1 (predicted)	Transcription and translation, RNA homeostasis	ribosome biogenesis
SPBC30D10.18c	rpl102	60S ribosomal protein L10a	Transcription and translation, RNA homeostasis	cytoplasmic translation
SPBC31F10.09c	nut2	mediator complex subunit Med10	Transcription and translation, RNA homeostasis	regulation of transcription, DNA templated
SPBC32F12.02	rec14	Ski complex subunit Rec14	Transcription and translation, RNA homeostasis	mRNA metabolic process
SPBC32F12.06	pch1	P-TEFB associated cyclin, cyclin T Pch1	Transcription and translation, RNA homeostasis	regulation of transcription, DNA templated; mRNA metabolic process
SPBC354.05c	sre2	membrane-tethered transcription factor	Transcription and translation, RNA homeostasis	regulation of transcription, DNA templated
SPBC365.03c	rpl2101	60S ribosomal protein L21	Transcription and translation, RNA homeostasis	cytoplasmic translation
SPBC4B4.07c	usp102	U1 snRNP-associated protein Usp102	Transcription and translation, RNA homeostasis	mRNA metabolic process
SPBC56F2.14	mrpl44	mitochondrial ribosomal protein subunit l44	Transcription and translation, RNA homeostasis	mitochondrial gene expression
SPBC839.14c	see1	methyltransferase involved in vesicle-mediated transport See1 (predicted)	Transcription and translation, RNA homeostasis	cytoplasmic translation
SPBP22H7.08	rps1002	40S ribosomal protein S10	Transcription and translation, RNA homeostasis	cytoplasmic translation; ribosome biogenesis; nucleocytoplasmic transport
SPCC16C4.06c	pus3	RNA pseudouridine synthase Pus3 (predicted)	Transcription and translation, RNA homeostasis	tRNA metabolic process
SPCC320.03	unassigned	transcription factor	Transcription and translation, RNA homeostasis	regulation of transcription, DNA templated
SPCP1E11.11	puf6	pumilio family RNA-binding protein Puf6 (predicted)	Transcription and translation, RNA homeostasis	ribosome biogenesis
SPAC57A7.15c	unassigned	Schizosaccharomyces specific protein	unknown
SPAC607.02c	unassigned	conserved fungal protein	unknown
SPAC688.16	Unassigned	human TMEM254 ortholog	unknown
SPAC1002.20	unassigned	Schizosaccharomyces pombe specific protein	unknown
SPAC12B10.14c	ppk2	serine/threonine protein kinase Ppk2	unknown
SPAC1782.05	ypa2	protein phosphatase type 2A regulator, PTPA family Ypa2	unknown
SPAC1786.04	unassigned	Schizosaccharomyces pombe specific protein	unknown
SPAC18B11.08c	unassigned	conserved fungal protein	unknown
SPAC19B12.07c	unassigned	human ZNF277P ortholog	unknown
SPAC1F8.08	unassigned	Schizosaccharomyces pombe specific protein	unknown
SPAC22A12.14c	unassigned	BSD domain protein, unknown biological role	unknown
SPAC22G7.03	unassigned	Schizosaccharomyces specific protein	unknown
SPAC22G7.08	ppk8	serine/threonine protein kinase Ppk8 (predicted)	unknown
SPAC2F3.18c	unassigned	ribonuclease kappa ortholog (predicted)	unknown
SPAC343.20	unassigned	dubious, OVERLAPs rds1?	unknown
SPAC4A8.06c	unassigned	esterase/lipase (predicted)	unknown
SPAC4H3.06	unassigned	human C19orf60 homolog	unknown
SPAC607.06c	unassigned	metallopeptidase (predicted)	unknown
SPAC630.09c	mug58	glycerate kinase	unknown
SPAC630.15	mug177	Schizosaccharomyces pombe specific protein	unknown
SPAC683.03	unassigned	Schizosaccharomyces pombe specific protein	unknown
SPAC688.13	scn1	TatD DNase family Scn1	unknown
SPAC823.02	unassigned	OVERLAPs mitochondrial TOM complex subunit Tom6 (predicted)	unknown
SPAPB18E9.04c	unassigned	Schizosaccharomyces pombe specific protein, possible cell surface glycoprotein	unknown
SPBC1685.17	unassigned	Schizosaccharomyces pombe specific protein	unknown
SPBC18E5.14c	unassigned	Schizosaccharomyces specific protein	unknown
SPBC215.06c	unassigned	human LYHRT homolog	unknown
SPBC21B10.08c	unassigned	antibiotic biosynthesis monooxygenase-like domain (predicted)	unknown
SPBC25B2.03	unassigned	zf-C3HC4 type zinc finger	unknown
SPBC28E12.04	unassigned	Schizosaccharomyces specific protein	unknown
SPBC29A3.07c	sap14	Schizosaccharomyces pombe specific protein	unknown
SPBC2A9.13	unassigned	dubious	unknown
SPBC3H7.18	tam8	Schizosaccharomyces specific protein Tam8	unknown
SPBC651.12c	dbl7	Schizosaccharomyces specific protein, double strand break localizing Dbl7	unknown
SPBC713.09	unassigned	Schizosaccharomyces specific protein	unknown
SPBC83.19c	unassigned	Schizosaccharomyces pombe specific protein	unknown
SPBC887.08	unassigned	Schizosaccharomyces specific protein	unknown
SPBCPT2R1.02	unassigned	Schizosaccharomyces pombe specific protein	unknown
SPBCPT2R1.03	unassigned	hypothetical protein	unknown
SPBP8B7.26	unassigned	Schizosaccharomyces specific protein	unknown
SPCC736.02	unassigned	Schizosaccharomyces specific protein	unknown

## Sheet: Table S4
					Verification Screen 1 - Light microscopy			Verification Screen 2 - fluorescence microscopy									Verification Screen 1		Verification screen 2	Verification screen 3	Original screen			Verification screen 3 - DAPI															DAPI scoring
Gene ID	Gene name	Gene description	Strain number h+ or h- orfΔ	Strain number with GFP dots h90:NAT Dhis7::ura4-lacIGFP arg::4TetO-ade6-5.2kblacO-LEU2 orfΔ	tetrads	unsporulated	dyads	V.I	V.II	V.III	V.IV	V.V	V. VI	V. VII	other	other/notes	V% SPO	V%dyads	V% normal tetrads	V% normal DAPI	O% SPO	O%Dyads	O% normal tetrads	DAPI I	DAPI II	DAPI III	DAPI IV	DAPI V	DAPI VI	DAPI VII	DAPI other	DAPI VIII OTHER/NOTES
SPAC31F12.01	zds1	zds family protein Zds1	782	820	3	197										Slow in mitosis, large fat and round	1.5	0	ND	ND	0		ND	confirmed with 1574 new strain, round no meiosis
SPCC18.06c	caf1	CCR4-Not complex subunit Caf1	787	815	3	197										generally undergoing meiosis, just slowsly, chromosome segregation seems OK. Slow in mitosis too.	1.5	0	ND	ND	0		ND
SPAC23C11.10	mpn1	RNA processing protein (predicted)	707	742	19	181		76	17	1			3	1	2	E=2	9.5	0	76	92	0		ND	92	2						6	L=5 H=1 tetrads not uniform in size, however, spores within a given tetrad is quite uniform
SPBC15C4.01c	oca3	TPR repeat protein Oca3/ER membrane protein complex Ecm2 (predicted)	1632	1644	23	177		90	4	3		1		2	1	B+1	11.5	0	89.1089	100	0		ND	100
SPAC19G12.17	erh1	enhancer of rudimentary homolog Erh1	1606	1646	10	190		92	4			2		2			5	0	92	96	0.5	0	ND	96	4							azygotic meiosis
SPCC970.10c	brl2	ubiquitin-protein ligase E3	812	839	18	182		97						3			9	0	97	96.0784	0.5	0	ND	98	2						2	>4=2
SPBC1861.03	mak10	NatC N-acetyltransferase complex subunit Mak10	1493	1505	2	198		92	1				1	1		4= dyad two dots each, 1 = dyad 3dot vs 2 dots	1	0	96.8421	86	1	0	ND	86	3	9	2
SPBC21D10.10	bdc1	bromodomain protein	1532	1539	94	91	15	73	2				1	1		dyad 2:2=19, dyad 4:0=1, 2:2:1:1 = 1	54.5	13.7615	94.8052	98	2	0	ND	98							2	C=1 L=1
SPBC1711.15c	unassigned	Schizosaccharomyces pombe specific protein	1602	1647	1	199										Conjugation?. Mostly mitotic, uniform shape	0.5	0	ND	ND	2.5	0	68	small mitotic
SPAC6G9.04	spo7	sporulation protein Spo7	1530	1536	0	200		no spore walls, enters meiosis but doesn't complete									0		ND	91	2.5	0	ND	91	1						8	K=8, kinda resembled 736 mutant
SPAC5D6.08c	mes1	meiotic APC inhibitor Mes1	1518	1535	0	200		no tetrads, all normal mitotic.									0		ND	ND	3	0	ND	all mitotic
SPAC17A5.16	ftp14	Ubp5 interacting protein Ftp105	776	790	52	148		98			1	1					26	0	4	98	3	0	ND	98						1	1	>4=1
SPAC22E12.18	unassigned	human CCNDBP1 ortholog	989	1039	14	186		93	1			2					7	0	96.875	100	4	50	ND	100
SPBC428.04	apq12	nuclear membrane organization protein Apq12 (predicted)	1111	1131	52	145	3	84	6	3		1	6				27.5	5.45455	84	94.9495	4	25	ND	94	3						2	K=2 triads present, sick, tetrads not uniform in size
SPCC1753.05	rsm1	RNA export factor Rsm1	1600	1651	40	160		88	5	1		2	1	2	1	G=1	20	0	88	92.233	5	0	ND	95	4						4	>4=4
SPBC1604.12	unassigned	Schizosaccharomyces specific phosphoprotein	842	876	96	102	2	94	1			2	1	2			49	2.04082	94	90.4762	5.5	0	ND	95	2				3		5	>4=2, Q=3
SPAC1F7.10	unassigned	hydantoin racemase family (predicted)	788	816	113	87		93				1	1	5			56.5	0	93	92.3077	6	0	100	96	4						4	>4=4
SPBC1105.13c	unassigned	Schizosaccharomyces pombe specific protein	811	820	46	154		97			2			1			23	0	97	98.0198	6	0	ND	99	1						1	>4=1
SPBC21B10.05c	pop3	WD repeat protein Pop3	1551	1683	155	44	1	85	5			2	2	1	5	G=1, L=4	78	0.641026	85	94	6	0	ND	94	1						5	N=5
SPBC1D7.04	mlo3	RNA binding protein Mlo3	832	884	0	200										mating, long, slow in meiosis and mitosis.	0		ND	91.3462	6.70103	7.69231	ND	95	2				3	1	3	>4=2, M=1
SPCC1739.04c	unassigned	Schizosaccharomyces specific protein	703	749	0	200										looks like tetrads w/o spore wall formation, chrom seg OK	0		ND	ND	7	92.8571	ND	63	28	1	3	2			4	M=2 K=2 tries to package spores but DNA is tangled?? DAPI unequal
SPAC3H5.13	new4	conserved eukaryotic protein, human C12orf45 ortholog, domain architectures indicate a possible role in translation	1686	1687	57	142	1	71	12	4		5	5	3			29	1.72414	71	100	7	0	ND	100
SPBC839.19	new20	conserved eukaryotic protein, human CXorf56 and C15orf40 ortholog	1604	1645	64	136	10	90	4			2		1	1	A=1, dyads 2:2, 2:0, 3:1, 1:1 = 1 each	35.2381	13.5135	91.8367	99	7	0	ND	99							1	K=1
SPCC576.12c	mhf2	FANCM-MHF complex subunit Mhf2, conserved eukaryotic protein	801	could not make	n/a											Essential? Couldn't make in haploid, dissected tetrads, 2:2 of normal:very small sick colonies	ND		ND	ND	7.17949	0	ND	n/a
SPAC19D5.11c	ctf8	DNA replication factor C complex subunit Ctf8	1269	1294	85	115		77	8	2	0	2	9	1	0	C=1	42.5	0	77.7778	70	7.5	0	27.451	70	3			11		2	14	>4=12 L=1 M=1 triads present
SPCC1235.03	cue2	SMR domain protein, possibly involved in DNA repair and neddylation	700	725	93	107		86	9	2			1			1= tetrad 4spore normal plus 1 large spore, dots in each & 1=dyad 1:1 plus two dots outside spores but within spore sack	46.5	0	87.7551	100	7.5	0	64	100
SPCC1450.02	bdf1	Swr1 complex bromodomain subunit Bdf1	814	883	49	151		98	1	1							24.5	0	98	92.3077	8	0	100	96	2					2	4	>4=2, M=2
SPCC1322.10	unassigned	cell wall protein Pwp1	1638	1650	65	135		100									32.5	0	100	94.1748	8.54271	0	ND	97	3						3	>4=3
SPCC553.01c	dbl2	meiotic chromosome segregation protein Dbl2	813	840	0	200										Conjugation? mixture of normal and long with sigle GFP dot but not meiotic long	0		ND	ND	10	0	ND									long cells with mainly 1 or 2 DAPI masses
SPBC1539.06	acb1	fatty-acyl-CoA binding binding protein Acb1 (predicted)	775	1589	50	150		95			3		1		1	K=1	ND		95	88	10.5	0	19	88	8			1		1	2	M=1 K=1 monads, triads and dyads
SPBC29A3.13	pdp1	PWWP domain protein Pdp1	779	could not make												can't make dot strain, unverified	ND		ND	ND	11	0	87
SPCC191.06	unassigned	Schizosaccharomyces pombe specific protein	737	750	62	138	1	77	9	6		5		2			31.3433	1.5873	77.7778	95.0495	12.381	3.84615	80	96	2						3	>4=2 H=1
SPAC57A10.06	mug15	Schizosaccharomyces specific protein Mug15	708	721	53	146	1	68	17	5	1	2	1	3	4	B=1 & H=1 & C=1 & K=1, cells actually look healthy, just have chrom missegregation phenotype	27	1.85185	67.3267	99	12.5	0	76.699	99	1
SPBC13E7.07	unassigned	Schizosaccharomyces specific protein	780	818	76	124		95	1					4			38	0	95	98	13	0	89	98				1		1
SPAC11H11.05c	fta6	Mis6-Sim4 complex Fta6	867	932	27	173		100									13.5	0	100	99	13	0	98	99							1	>4=1
SPAC23C11.15	pst2	Clr6 histone deacetylase complex subunit Pst2	774	792	45	155		97		1					2	K=2	22.5	0	97	92.3077	14.2105	33.3333		96	4						4	>4=4
SPCP20C8.01c	unassigned	mug2/mug135/meu2 family	855	893	85	115		99				1					42.5	0	99	100	14.5	0	69	100
SPAC57A10.14	sgf11	SAGA complex subunit Sgf11	669	712	56	144		68	16	1		1	2	2	2	K=1 & B=1 & 1=dyad 2:2 plus two mitotic compartments & 1= 4spore tetrad no dots with one mitotic compartment & 4= 4 spore normal dot tetrad with one mitotic compartment	28	0	73.913	99	16	0	29.7143	99							1	>4=1
SPAC14C4.08	mug5	Schizosaccharomyces pombe specific protein Mug5	1587	1590	1	199										Conjugation? mitotic	0.5	0	ND	99	17.5	0	72	99							1	K=1
SPAC4D7.07c	csi2	mitotic chromosome segregation protein Csi2	845	877	107	84	9	95	1			3	1				58	7.75862	95	90.4762	17.5	0	86	95	3				2		5	>4=3, P=2
SPAC17G8.05	med20	mediator complex subunit Med20	729	740	0	200										Conjugation? no cytokinesis, sick mitotic phenotype	0		ND	99	18	0	74	99							1	>4=1
SPCC1393.05	ers1	RNA-silencing factor Ers1	1056	1194	64	133	3	88	6							1 triad each with GFP, 4 dyads with two GFP each	33.5	4.47761	93.617	98	18	0	75	98	1						1	>4=1
SPAC17A5.05c	unassigned	conserved fungal protein	704	717	99	101		78	12	1		3	4	2		some tetrads sick with 3 small 1large phenotype	49.5	0	78	98	19.5	0	70	98							2	>4=2
SPAC27F1.10	unassigned	Schizosaccharomyces pombe specific protein	810	838	24	176		92	2	1		1		2	2	K=2	12	0	92	98	19.5	0	92.0792	98	1						1	>4=1 large with 2x4 spores or tetrad+mitotic cells
SPBC4B4.03	rsc1	RSC complex subunit Rsc1	786	822	87	113		97							3	M=3	43.5	0	97	97	19.5	0	100	97							3	>4=3 some tetrads quite long
SPAC11G7.04	ubi1	ribosomal-ubiquitin fusion protein Ubi1	722	753	29	171		98	1			1					14.5	0	98	96	21	0	52.9412	96	3	1
SPCC338.16	pof3	F-box protein Pof3	1491	1511	33	167		72	13	1	5	5				4= dyad two dots each, 1=tetrad 3.1.0.0	16.5	0	75	68	21	0	93	68	5	2	17			1	7	N=5, H=1, M=1
SPAC27D7.14c	tpr1	RNA polymerase II associated Paf1 complex subunit Tpr1	1001	1088	0	200										no tetrads but has entered meiosis	0		ND	44.5545	22.7273	0	46.0526	45	3	4		39		4	6	I=1 L=1 >4=4 cells quite long, slow growth on YES
SPBC1921.07c	sgf29	SAGA complex subunit Sgf29	727	734	15	185		95	4				1			Mitotic phenotype, no cytokinesis	7.5	0	95	100	23.5	6.38298	61	100
SPAC139.01c	ath2	Ath1 complex protein Ath2 nuclease, XP-G family (predicted)	702	726	93	107		84	8	3				2	2	K=2 & 1=triad 1:1:1 dots	46.5	0	84.8485	96	24	0	100	96	1						3	>4=2 K=1
SPAC1782.05	ypa2	protein phosphatase type 2A regulator, PTPA family Ypa2	1306	1568	0	200										fat, sick, round, non-uniform, few tetrads are weird looking, chromosome seg affected.	0		ND	95.6522	25	0	68.0328	22	1							few tetrads, no GFP signal
SPAC15A10.16	bud6	actin interacting protein 3 homolog Bud6	844	880	92	106		94		3		2		1			46.4646	0	94	99	25	0	76.1468	99						1
SPBC1105.04c	cbp1	CENP-B homolog	709	1342	5	195										GFP seemsOK	2.5	0	ND	46	27.1357	0	58	46	1		51	1			1	>4=1 V low no. tetrads, mostly mitotic cells
SPBC119.07	ppk19	serine/threonine protein kinase Ppk19	1639	1652	2	198										looks sick by shape but chromosome segregation appears OK	1	0	ND	ND	33	0	63	no tetrads but conjugating
SPAC1805.07c	dad2	DASH complex subunit Dad2	1513	1514	86	114		49	21			2	17	2	8	B=3, G=1, D=1, C=2, F=1	43	0	49.4949	98	33	1.51515	64	98							2	N=1 L=1
SPAC18B11.09c	unassigned	serine O-acetyltransferase activity (predicted)	738	761	9	191		91	1								4.5	0	98.913	97.9592	33.5	0	60	96	1						1	>4=1
SPCC320.03	unassigned	transcription factor	723	733	75	124	1	81	9			8	1		1	F=1	38	1.31579	81	99	36.5	0	79	99	1
SPCC1223.15c	spc19	DASH complex subunit Spc19	667	713	1	198		72	12	2			8	6		messy cells, fat and large, counted 50	0.502513	0	72	81	36.9792	4.22535	62.1359	81	8		2				9	>4=6 L=3
SPBCPT2R1.02	unassigned	Schizosaccharomyces pombe specific protein	866	931	55	145		97					1		2	K=2	27.5	0	97	96.0396	38.5	0	66.4062	97	2					1	1	K=1
SPAC14C4.16	dad3	DASH complex subunit Dad3	668	716	12	174	12	68	6	1			4	2	10	H=2 & B=3 & D=5 and 8=dyad 2:2	12.1212	50	74.7253	84	39.5	0	52.8846	84	8						8	>4=7 L=1
SPAC4D7.11	dsc4	Golgi Dsc E3 ligase complex subunit Dsc4	805	1385	25	175		89	5			5				1 dyad with 3GFPs in one spore and none in other.	12.5	0	89.899	85	42.5	0	55.9441	85	2	1		7		1	4	M=1 >4=1 K=2
SPAC5D6.05	sep11	mediator complex subunit Med18	758	808	1	199										very sick, multiple septi, chrom seg looks OK and Y-shaped cells	0.5	0	ND	ND	44.5	0	58									multiple septi, very sick
SPBC25B2.03	unassigned	zf-C3HC4 type zinc finger	710	1383	76	124		84	9	2		4	1				38	0	84	92	45.5	0	77.451	92	7						1	M=1
SPAPB17E12.03	pex12	ubiquitin-protein ligase E3 Pex12 involved in peroxisome organization and biogenesis (predicted)	846	879	110	88	2	98				2					56	1.78571	98	98.0198	45.509	0	90.099	99	1						1	>4=1
SPBC19F8.01c	spn7	septin Spn7	1519	1541	64	115	24	57	5		16	1	7		2	G=2, the dyads are like tetrads with two spores not formed	43.3498	27.2727	64.7727	90	46.7456	64.557	ND	90	6						4	K=4
SPAC30.03c	tsn1	translin	705	718	47	153		92	2	2			1	3			23.5	0	92	98	47.7157	34.0426	72	98							2	>4=2
SPAC22H10.04	ppa3	protein phosphatase type 2A	688	766	93	107										only zygotic meiosis. Couldn't make?	46.5	0	ND	91	50	0	66.1017	91	8	1
SPAC32A11.02c	unassigned	conserved fungal protein	747	756	16	184		83	10	1		4		2			8	0	83	86.8687	50.5	0	91	86	7	2					4	>4=3
SPBC1604.18c	cnp7	ESCRT III complex subunit Cmp7 (predicted)	739	826	48	150	1	81	9			6	3		1	K=1, generally chrom seg seems OK, plenty of triads or 4 spore tetrads with 1 sick, 3 healthy	24.6231	2.04082	81	82.5243	55	0	59.5041	85	8	2	2			3	3	K=2 M=1
SPAC56F8.05c	mug64	conserved fungal protein	1533	1537	17	183		88	5			2	1	1	3	G=1, C=2	8.5	0	88	98	57	0	100	98	2
SPAC343.20	unassigned	dubious, OVERLAPs rds1?	1040	1114	77	123		99					1				38.5	0	99	99	58.5	0	60	99							1	>4=1
SPAC6F6.09	eaf6	Mst2/NuA4 histone acetyltransferase complex subunit Eaf6	1339	1566	68	132		93	5	2							34	0	93	94	59	0	60.9375	94	1	1		1	3
SPBC1773.12	unassigned	transcription factor, zf-fungal binuclear cluster type (predicted)	754	763	54	146		94	3	1		1		1			27	0	94	96.0396	60.5	0	79	97	2						2	L=2
SPBC29A3.03c	gid2	GID complex ubiquitin-protein ligase E3 subunit Gid2/Rmd5 (predicted)	1129	1193	59	138	3	84	9	5	0	1	0	1	0		31	4.83871	84	99	60.5	17.3554	79.2793	99				1
SPAC1D4.11c	lkh1	dual specificity protein kinase Lkh1	706	719	59	140	1	87	9			2		2			30	1.66667	87	99	62.5	0	61.0687	99	1
SPAC1F7.11c	unassigned	transcription factor, zf-fungal binuclear cluster type (predicted)	731	833	112	88		97	2					1			56	0	97	100	64	0	62.8099	100
SPAC664.10	klp2	minus-end directed microtubule motor kinesin-14, Klp2	797	828	52	148		73	7	2		10	1	7		3 = 8 spore tetrads	26	0	73	99	64.5	0	47.8788	99							1	>4=1
SPCC736.02	unassigned	Schizosaccharomyces specific protein	697	724	60	140	2	78	6	0	0		3		9	C=1 & N=8, 1=dyad with 2:2 dots & 1=triad with 1:2:0 dots	30.6931	3.22581	81.25	71.4286	64.5	0	86	70	4		12	1			11	>4=3 K=2 L=2 M=2 H=2
SPAC8E11.02c	rad24	14-3-3 protein Rad24	could not make		n/a											can't make strain, unverified	ND		ND	ND	65	0	77.7778
SPCC24B10.10c	yta4	mitochondrial outer membrane ATPase Msp1/Yta4 (predicted)	843	874	89	110		100								1 monad in SPO count	44.7236	0	100	98.0198	65.5	0	93	99	1						1	>4=1
SPAC630.15	mug177	Schizosaccharomyces pombe specific protein	735	741	70	130		84	9	1		3	1	2		few tetrads without mitotic cytokinesis	35	0	84	91.3462	66	0	57.4324	95	2			2	1		4	>4=2, >2=2
SPAC25H1.02	jmj1	histone demethylase Jmj1 (predicted)	736	760	67	133		69	2	3		6	3	5	3	D=1 & L=1 & K=1	33.5	0	75.8242	47.619	67.5	0	81.1881	60	15	9		2	10	4	26	>4=15, >3=9, >2=2, dyads, triads
SPBC1685.17	unassigned	Schizosaccharomyces pombe specific protein	1656	1659	31	169		88	4	1		1		5	1	K=1	15.5	0	88	100	68	2.20588	86	100
SPAC5D6.02c	mug165	Clr6 histone deacetylase complex subunit Mug165	755	764	62	138		95	2	2			1				31	0	95	95.098	69.5	0	86	97	2	1					2	>4=2
SPBC31F10.09c	nut2	mediator complex subunit Med10	748	765	46	154		73	4	1		3	5	2	12	K=1 & J=11	23	0	73	85	70.5	0	78	85	10				4	1
SPAC823.02		OVERLAPs mitochondrial TOM complex subunit Tom6 (predicted)	988	1038	34	166		100									17	0	100	99	72	0	39.6313	99	1
SPCC757.12	unassigned	alpha-amylase homolog (predicted)	759	795	110	89		71	8	5		10	3	3			55.2764	0	71	100	72	0	70.9402	100								GFP very weak
SPBC354.05c	sre2	membrane-tethered transcription factor	732	751	60	140		76	6				2	2	14	zygotic meiosis, L=14	30	0	76	89	72.5	0	84	89	11
SPAPB18E9.04c	unassigned	Schizosaccharomyces pombe specific protein, possible cell surface glycoprotein	777	851	121	71	8	50	21	4		11	2	12			64.5	6.20155	50	96.0784	73	0	51.2346	98	2						2	>4=2
SPAPB17E12.02	yip12	SMN family protein Yip12	1668	1682	0	200										Conjugation? small mitotic	0		ND	ND	74	0	42.9348
SPAC694.03	unassigned	nicotinamide-nucleotide adenylyltransferase (predicted)	868	933	83	117		96				2	1		1	K=1	41.5	0	96	100	74.5	0	50.303	100
SPAC664.15	caf4	CCR4-Not complex subunit Caf4/Mdv1 (predicted)	785	830	58	142		87	8	2			3				29	0	87	95	77	0.649351	82	95	1			1			3	>4=3
SPBC713.09	unassigned	Schizosaccharomyces specific protein	858	892	123	77		99	1								61.5	0	99	96	78	0	64.6617	96	1	1				2
SPBC21B10.08c	unassigned	antibiotic biosynthesis monooxygenase-like domain (predicted)	698	835	53	147		97	2				1				26.5	0	97	92	80	0	67.3267	92	4					2	2	>4=2
SPAC26H5.02c	mgs1	DNA replication ATPase Mgs1 (predicted)	701	730	92	102	2	74	5	1		7	2	1	11	G=2 plus 9 really sick others e.g tetrads with septum separating a mitotic cell, two tetrads separated with a septum.	47.9592	2.12766	73.2673	97	84	0	85	97							3	>4=3
SPAC17H9.19c	cdt2	WD repeat protein Cdt2	1495	1506	0	200		0								long cells, no tetrads	0		ND	0	ND		ND		1		99
SPBC19G7.10c	pdc2	topoisomerase II-associated deadenylation-dependent mRNA-decapping factor Pdc2 (predicted)	1550	1560	4	196										large, starts meiosis but chrom seg absolutely fine	2	0	ND	89.899	ND		ND	89	5						5	L=2 M=1 C=1 N=1 3small masses, 1 large mass = 1
SPAC25H1.05	meu29	sequence orphan	1497	1508	13	187		100									6.5	0	100	97	ND		ND	97			3
SPAC212.02	unassigned	Schizosaccharomyces pombe specific protein	1512	1516	67	133		96	3				1				33.5	0	96	100	ND		ND	100
SPAC6B12.18	gon7	EKC/KEOPS complex subunit Gon7 (predicted)	1586	1717	80	120		45	15	16	0	12	1	10	0	diploids may be het for dots?	ND		45.4545	98.0198	ND		ND	99	1						1	>4=1

## Sheet: Table S5
Gene ID	Gene name	Gene description	Classification	Slim GO terms	Verification phenotype
SPBC428.04	apq12	nuclear membrane organization protein Apq12 (predicted)	Cellular trafficking, protein folding and homeostasis	membrane organization; lipid metabolic process						meiosis and sporulation	6
SPBC1D7.04	mlo3	RNA binding protein Mlo3	Cellular trafficking, protein folding and homeostasis	nucleocytoplasmic transport						conjugation	2
SPCC1753.05	rsm1	RNA export factor Rsm1	Cellular trafficking, protein folding and homeostasis	nucleocytoplasmic transport						DNA replication, repair, chromatin, mitosis	28
SPBC15C4.01c	oca3	TPR repeat protein Oca3/ER membrane protein complex Ecm2 (predicted)	Cellular trafficking, protein folding and homeostasis	organelle localization by membrane tethering						Transcription and translation, RNA homeostasis	15
SPBC1861.03	mak10	NatC N-acetyltransferase complex subunit Mak10	Cellular trafficking, protein folding and homeostasis	protein maturation						Cellular trafficking, protein folding and homeostasis	13
SPBC119.07	ppk19	serine/threonine protein kinase Ppk19	Cellular trafficking, protein folding and homeostasis	vesicle-mediated transport						signaling, cytoskeleton, polarity	4
SPBC1604.18c	cnp7	ESCRT III complex subunit Cmp7 (predicted)	Cellular trafficking, protein folding and homeostasis	vesicle-mediated transport; protein catabolic process						other metabolism	3
SPAC25H1.05	meu29	sequence orphan	Cellular trafficking, protein folding and homeostasis	transmembrane transport						unknown	29
SPAC56F8.05c	mug64	conserved fungal protein	Cellular trafficking, protein folding and homeostasis	vesicle-mediated transport							100
SPAPB17E12.03	pex12	ubiquitin-protein ligase E3 Pex12 involved in peroxisome organization and biogenesis (predicted)	Cellular trafficking, protein folding and homeostasis	protein targeting; peroxisome organization
SPBC19F8.01c	spn7	septin Spn7	Cellular trafficking, protein folding and homeostasis	membrane organization
SPCC24B10.10c	yta4	mitochondrial outer membrane ATPase Msp1/Yta4 (predicted)	Cellular trafficking, protein folding and homeostasis	protein targeting; transmembrane transport; mitochondrion organization
SPBC29A3.03c	gid2	GID complex ubiquitin-protein ligase E3 subunit Gid2/Rmd5 (predicted)	Cellular trafficking, protein folding and homeostasis	protein catabolic process; carbohydrate metabolic process
SPBC21D10.10	bdc1	bromodomain protein	DNA replication, repair, chromatin, mitosis	chromatin organization
SPCC1450.02	bdf1	Swr1 complex bromodomain subunit Bdf1	DNA replication, repair, chromatin, mitosis	chromatin organization
SPAC25H1.02	jmj1	histone demethylase Jmj1 (predicted)	DNA replication, repair, chromatin, mitosis	chromatin organization
SPAC5D6.02c	mug165	Clr6 histone deacetylase complex subunit Mug165	DNA replication, repair, chromatin, mitosis	chromatin organization
SPBC4B4.03	rsc1	RSC complex subunit Rsc1	DNA replication, repair, chromatin, mitosis	chromatin organization
SPAC6F6.09	eaf6	Mst2/NuA4 histone acetyltransferase complex subunit Eaf6	DNA replication, repair, chromatin, mitosis	chromatin organization; DNA repair
SPAC19G12.17	erh1	enhancer of rudimentary homolog Erh1	DNA replication, repair, chromatin, mitosis	chromatin organization; mRNA metabolic process
SPBC1604.12	unassigned	Schizosaccharomyces specific phosphoprotein	DNA replication, repair, chromatin, mitosis	DNA repair
SPAC26H5.02c	mgs1	DNA replication ATPase Mgs1 (predicted)	DNA replication, repair, chromatin, mitosis	DNA repair; DNA replication
SPAC19D5.11c	ctf8	DNA replication factor C complex subunit Ctf8	DNA replication, repair, chromatin, mitosis	mitotic sister chromatid segregation
SPAC11H11.05c	fta6	Mis6-Sim4 complex Fta6	DNA replication, repair, chromatin, mitosis	mitotic sister chromatid segregation
SPAC1805.07c	dad2	DASH complex subunit Dad2	DNA replication, repair, chromatin, mitosis	mitotic sister chromatid segregation; microtubule cytoskeleton organization
SPAC14C4.16	dad3	DASH complex subunit Dad3	DNA replication, repair, chromatin, mitosis	mitotic sister chromatid segregation; microtubule cytoskeleton organization
SPCC1223.15c	spc19	DASH complex subunit Spc19	DNA replication, repair, chromatin, mitosis	mitotic sister chromatid segregation; microtubule cytoskeleton organization
SPBC1105.04c	cbp1	CENP-B homolog	DNA replication, repair, chromatin, mitosis	regulation of transcription, DNA templated; chromatin organization
SPBC1921.07c	sgf29	SAGA complex subunit Sgf29	DNA replication, repair, chromatin, mitosis	regulation of transcription, DNA templated; chromatin organization; transcription, DNA templated
SPAC27D7.14c	tpr1	RNA polymerase II associated Paf1 complex subunit Tpr1	DNA replication, repair, chromatin, mitosis	regulation of transcription, DNA templated; chromatin organization; transcription, DNA templated
SPAC1D4.11c	lkh1	dual specificity protein kinase Lkh1	DNA replication, repair, chromatin, mitosis	regulation of transcription, DNA templated; regulation of mitotic cell cycle phase transition; mRNA metabolic process
SPCC1393.05	ers1	RNA-silencing factor Ers1	DNA replication, repair, chromatin, mitosis	regulation of transcription, DNA-templated; chromatin organization
SPBC29A3.13	pdp1	PWWP domain protein Pdp1	DNA replication, repair, chromatin, mitosis	regulation of transcription, DNA-templated; chromatin organization
SPAC23C11.15	pst2	Clr6 histone deacetylase complex subunit Pst2	DNA replication, repair, chromatin, mitosis	regulation of transcription, DNA-templated; chromatin organization
SPCC970.10c	brl2	ubiquitin-protein ligase E3	DNA replication, repair, chromatin, mitosis	regulation of transcription, DNA-templated; chromatin organization; protein modification by small protein conjugation or removal
SPAC57A10.14	sgf11	SAGA complex subunit Sgf11	DNA replication, repair, chromatin, mitosis	regulation of transcription, DNA-templated; chromatin organization; protein modification by small protein conjugation or removal
SPAC17G8.05	med20	mediator complex subunit Med20	DNA replication, repair, chromatin, mitosis	regulation of transcription, DNA-templated; chromatin organization; transcription, DNA templated
SPAC22H10.04	ppa3	protein phosphatase type 2A	DNA replication, repair, chromatin, mitosis	signaling; regulation of mitotic cell cycle phase transition; mitotic cytokinesis
SPAC139.01c	ath2	Ath1 complex protein Ath2 nuclease, XP-G family (predicted)	DNA replication, repair, chromatin, mitosis	DNA repair
SPAC17H9.19c	cdt2	WD repeat protein Cdt2	DNA replication, repair, chromatin, mitosis	protein catabolic process; DNA replication; protein modification by small protein conjugate or removal
SPCC338.16	pof3	F-box protein Pof3	DNA replication, repair, chromatin, mitosis	protein catabolic process; DNA replication; protein modification by small protein conjugate or removal; telomere organization
SPCC576.12c	mhf2	FANCM-MHF complex subunit Mhf2, conserved eukaryotic protein	meiosis and sporulation	DNA repair; DNA recombination; protein complex assembly; meiotic nuclear division; DNA replication
SPAC5D6.08c	mes1	meiotic APC inhibitor Mes1	meiosis and sporulation	meiotic nuclear division
SPAC14C4.08	mug5	Schizosaccharomyces pombe specific protein Mug5	meiosis and sporulation	meiotic nuclear division
SPAC6G9.04	spo7	sporulation protein Spo7	meiosis and sporulation	membrane organization; ascospore formation; microtubule cytoskeleton organization
SPAC664.10	klp2	minus-end directed microtubule motor kinesin-14, Klp2	conjugation	mitotic sister chromatid segregation; conjugation with cellular fusion; microtubule cytoskeleton organization; establishment or maintenance of cell polarity
SPAC8E11.02c	rad24	14-3-3 protein Rad24	conjugation	regulation of transcription, DNA templated; signaling; conjugation with cellular fusion; regulation of mitotic cell cycle phase transition; nucleocytoplasmic transport; mitotic cytokinesis
SPAC31F12.01	zds1	zds family protein Zds1	meiosis and sporulation	signaling; ascospore formation; cell wall organization
SPAC32A11.02c	unassigned	conserved fungal protein	meiosis and sporulation	ascospore formation
SPCC757.12	unassigned	alpha-amylase homolog (predicted)	other metabolism	cell wall organization or biogenesis
SPAC18B11.09c	unassigned	serine O-acetyltransferase activity (predicted)	other metabolism	cellular amino acid metabolic process
SPAC694.03	unassigned	nicotinamide-nucleotide adenylyltransferase (predicted)	other metabolism	nucleobase-containing small molecule process; co-factor metabolic process
SPAC15A10.16	bud6	actin interacting protein 3 homolog Bud6	signaling, cytoskeleton, polarity	actin cytoskeleton organization
SPAC1F7.10	unassigned	hydantoin racemase family (predicted)	signaling, cytoskeleton, polarity	actin cytoskeleton organization
SPAC4D7.07c	csi2	mitotic chromosome segregation protein Csi2	signaling, cytoskeleton, polarity	microtubule cytoskeleton organization
SPBC21B10.05c	pop3	WD repeat protein Pop3	signaling, cytoskeleton, polarity	signaling
SPAC11G7.04	ubi1	ribosomal-ubiquitin fusion protein Ubi1	Transcription and translation, RNA homeostasis	cytoplasmic translation; ribosome biogenesis
SPCC18.06c	caf1	CCR4-Not complex subunit Caf1	Transcription and translation, RNA homeostasis	mRNA metabolic process
SPAPB17E12.02	yip12	SMN family protein Yip12	Transcription and translation, RNA homeostasis	mRNA metabolic process
SPAC664.15	caf4	CCR4-Not complex subunit Caf4/Mdv1 (predicted)	Transcription and translation, RNA homeostasis	mRNA metabolic process; mitochondrion organization
SPBC31F10.09c	nut2	mediator complex subunit Med10	Transcription and translation, RNA homeostasis	regulation of transcription, DNA templated
SPAC5D6.05	sep11	mediator complex subunit Med18	Transcription and translation, RNA homeostasis	regulation of transcription, DNA templated
SPBC354.05c	sre2	membrane-tethered transcription factor	Transcription and translation, RNA homeostasis	regulation of transcription, DNA templated
SPCC320.03	unassigned	transcription factor	Transcription and translation, RNA homeostasis	regulation of transcription, DNA templated
SPAC1F7.11c	unassigned	transcription factor, zf-fungal binuclear cluster type (predicted)	Transcription and translation, RNA homeostasis	regulation of transcription, DNA templated
SPBC1773.12	unassigned	transcription factor, zf-fungal binuclear cluster type (predicted)	Transcription and translation, RNA homeostasis	regulation of transcription, DNA templated
SPAC4D7.11	dsc4	Golgi Dsc E3 ligase complex subunit Dsc4	Transcription and translation, RNA homeostasis	regulation of transcription, DNA templated; signaling; carbohydrate derivative metabolic process; protein glycosylation; protein maturation
SPAC23C11.10	mpn1	RNA processing protein (predicted)	Transcription and translation, RNA homeostasis	snRNA metabolic process
SPAC30.03c	tsn1	translin	Transcription and translation, RNA homeostasis	tRNA metabolic process
SPAC6B12.18	gon7	EKC/KEOPS complex subunit Gon7 (predicted)	Transcription and translation, RNA homeostasis	tRNA metabolic process
SPBC19G7.10c	pdc2	topoisomerase II-associated deadenylation-dependent mRNA-decapping factor Pdc2 (predicted)	Transcription and translation, RNA homeostasis	mRNA metabolic process
SPBC839.19	new20	conserved eukaryotic protein, human CXorf56 and C15orf40 ortholog	unknown		dyad
SPAC17A5.16	ftp14	Ubp5 interacting protein Ftp105	unknown		seg
SPCC1322.10	unassigned	cell wall protein Pwp1	unknown		none
SPCP20C8.01c	unassigned	mug2/mug135/meu2 family	unknown		none
SPBC1105.13c	unassigned	Schizosaccharomyces pombe specific protein	unknown		none
SPBC13E7.07	unassigned	Schizosaccharomyces specific protein	unknown		none
SPAC343.20	unassigned	dubious, OVERLAPs rds1?	unknown		none
SPBC21B10.08c	unassigned	antibiotic biosynthesis monooxygenase-like domain (predicted)	unknown		none
SPBCPT2R1.02	unassigned	Schizosaccharomyces pombe specific protein	unknown		none
SPBC713.09	unassigned	Schizosaccharomyces specific protein	unknown		none
SPAC212.02	unassigned	Schizosaccharomyces pombe specific protein	unknown		none
SPBC1539.06	acb1	fatty-acyl-CoA binding binding protein Acb1 (predicted)	unknown		seg
SPCC1235.03	cue2	SMR domain protein, possibly involved in DNA repair and neddylation	unknown		seg
SPAC57A10.06	mug15	Schizosaccharomyces specific protein Mug15	unknown		seg
SPAC630.15	mug177	Schizosaccharomyces pombe specific protein	unknown		seg
SPAC3H5.13	new4	conserved eukaryotic protein, human C12orf45 ortholog, domain architectures indicate a possible role in translation	unknown		seg
SPAC17A5.05c	unassigned	conserved fungal protein	unknown		seg
SPCC191.06	unassigned	Schizosaccharomyces pombe specific protein	unknown		seg
SPAPB18E9.04c	unassigned	Schizosaccharomyces pombe specific protein, possible cell surface glycoprotein	unknown		seg
SPCC736.02	unassigned	Schizosaccharomyces specific protein	unknown		seg
SPBC25B2.03	unassigned	zf-C3HC4 type zinc finger	unknown		seg
SPCC553.01c	dbl2	meiotic chromosome segregation protein Dbl2	unknown		con
SPAC22E12.18	unassigned	human CCNDBP1 ortholog	unknown		spo
SPAC27F1.10	unassigned	Schizosaccharomyces pombe specific protein	unknown		spo
SPBC1711.15c	unassigned	Schizosaccharomyces pombe specific protein	unknown		con
SPCC1739.04c	unassigned	Schizosaccharomyces specific protein	unknown		spo
SPAC823.02	unassigned	OVERLAPs mitochondrial TOM complex subunit Tom6 (predicted)	unknown		spo
SPBC1685.17	unassigned	Schizosaccharomyces pombe specific protein	unknown		spo
SPAC1782.05	ypa2	protein phosphatase type 2A regulator, PTPA family Ypa2	unknown		spo

## Sheet: Table S6
Original selection of mutants: phenotype from original screen
non-sporulators	36
conjugation	9
segregation	44
other	11
	100
Outcome of verification screen
Data from Table S4
Overall
did not sporulate	33
conjugation	5
segregation	30
dyads	3
couldn't make	4
no strong phenotype	25
	100

## Sheet: Table S7
	dms2-GFP	untagged
Accession No	S1796	S781	Grand Total	Protein Name
Grand Total	5642	9511	15153
SPBC14F5.04c|pgk1|II|phosphoglycerate	41	45	86	>SPBC14F5.04c|pgk1|II|phosphoglycerate kinase Pgk1 (predicted)
SPCC1739.13|ssa2|III|heat	37	46	83	>SPCC1739.13|ssa2|III|heat shock protein Ssa2
SPAC9.09|met26|I|homocysteine	36	46	82	>SPAC9.09|met26|I|homocysteine methyltransferase Met26
SPAC926.04c|hsp90|I|Hsp90	33	40	73	>SPAC926.04c|hsp90|I|Hsp90 chaperone
SPAC4H3.10c|pyk1|I|pyruvate	32	35	67	>SPAC4H3.10c|pyk1|I|pyruvate kinase
SPBC660.16|SPBC660.16|II|phosphogluconate	29	32	61	>SPBC660.16|SPBC660.16|II|phosphogluconate dehydrogenase, decarboxylating
SPAC13G7.02c|ssa1|I|heat	28	34	62	>SPAC13G7.02c|ssa1|I|heat shock protein Ssa1 (predicted)
SPAC1F8.07c|pdc101|I|pyruvate	25	29	54	>SPAC1F8.07c|pdc101|I|pyruvate decarboxylase (predicted)
SPAC12G12.04|mcp60|I|mitochondrial	24	28	52	>SPAC12G12.04|mcp60|I|mitochondrial heat shock protein Hsp60/Mcp60
SPAC22A12.15c|bip1|I|ER	24	34	58	>SPAC22A12.15c|bip1|I|ER heat shock protein BiP
SPAC24C9.06c|aco1|I|aconitate	23	26	49	>SPAC24C9.06c|aco1|I|aconitate hydratase Aco1 (predicted)
SPCC794.12c|mae2|III|malic;SPAC750.08c|SPAC750.08c|I|NAD-dependent	23	24	47	>SPCC794.12c|mae2|III|malic enzyme, malate dehydrogenase (oxaloacetate decarboxylating), Mae2
SPAC110.04c|pss1|I|heat	22	31	53	>SPAC110.04c|pss1|I|heat shock protein Pss1
SPAC222.12c|atp2|I|F1-ATPase	22	22	44	>SPAC222.12c|atp2|I|F1-ATPase beta subunit Atp2
SPBC1604.05|pgi1|II|glucose-6-phosphate	22	25	47	>SPBC1604.05|pgi1|II|glucose-6-phosphate isomerase (predicted)
SPBC2G5.05|SPBC2G5.05|II|transketolase	22	29	51	>SPBC2G5.05|SPBC2G5.05|II|transketolase (predicted)
SPBC32F12.11|tdh1|II|glyceraldehyde-3-phosphate	22	27	49	>SPBC32F12.11|tdh1|II|glyceraldehyde-3-phosphate dehydrogenase Tdh1
SPAC26F1.06|gpm1|I|monomeric	21	20	41	>SPAC26F1.06|gpm1|I|monomeric 2,3-bisphosphoglycerate (BPG)-dependent phosphoglycerate mutase (PGAM), Gpm1
SPAC9E9.09c|atd1|I|aldehyde	21	24	45	>SPAC9E9.09c|atd1|I|aldehyde dehydrogenase (predicted)
SPBC1815.01|eno101|II|enolase	21	25	46	>SPBC1815.01|eno101|II|enolase (predicted)
SPBC839.15c|tef103|II|translation;SPAC23A1.10|tef102|I|translation;SPCC794.09c|tef101|III|translation	21		21	>SPBC839.15c|tef103|II|translation elongation factor EF-1 alpha Ef1a-c;>SPAC23A1.10|tef102|I|translation elongation factor EF-1 alpha Ef1a-b;>SPCC794.09c|tef101|III|translation elongation factor EF-1 alpha Ef1a-a
SPCPB16A4.03c|ade10|III|bifunctional	21	28	49	>SPCPB16A4.03c|ade10|III|bifunctional IMP cyclohydrolase/phosphoribosylaminoimidazolecarboxamideformyltransferase
SPAC14C4.14|atp1|I|F1-ATPase	20	27	47	>SPAC14C4.14|atp1|I|F1-ATPase alpha subunit
SPBC16E9.16c|lsd90|II|Lsd90	20	35	55	>SPBC16E9.16c|lsd90|II|Lsd90 protein
SPBC19C2.07|fba1|II|fructose-bisphosphate	20	21	41	>SPBC19C2.07|fba1|II|fructose-bisphosphate aldolase Fba1
SPCC364.07|ser3|III|D-3	20	23	43	>SPCC364.07|ser3|III|D-3 phosphoglycerate dehydrogenase Ser3 (predicted)
SPAC1002.19|urg1|I|GTP	19	23	42	>SPAC1002.19|urg1|I|GTP cyclohydrolase II Urg1 (predicted)
SPAC1071.10c|pma1|I|P-type;SPCC1020.01c|pma2|III|P-type	19	23	42	>SPAC1071.10c|pma1|I|P-type proton ATPase, P3-type Pma1
SPAC24C9.12c|shm1|I|serine	19	26	45	>SPAC24C9.12c|shm1|I|serine hydroxymethyltransferase Shm1 (predicted)
SPAC664.11|ssc1|I|mitochondrial	19	32	51	>SPAC664.11|ssc1|I|mitochondrial heat shock protein Hsp70
SPBC1709.05|sks2|II|heat	19	22	41	>SPBC1709.05|sks2|II|heat shock protein, ribosome associated molecular chaperone Sks2
SPBC2D10.10c|fib1|II|fibrillarin,	19	17	36	>SPBC2D10.10c|fib1|II|fibrillarin, rRNA methyltransferase
SPBC354.12|gpd3|II|glyceraldehyde	19	23	42	>SPBC354.12|gpd3|II|glyceraldehyde 3-phosphate dehydrogenase Gpd3
SPCC1020.06c|tal1|III|transaldolase	19	19	38	>SPCC1020.06c|tal1|III|transaldolase (predicted)
SPCC24B10.21|tpi1|III|triosephosphate	19	22	41	>SPCC24B10.21|tpi1|III|triosephosphate isomerase
SPCC306.08c|mdh1|III|malate	19	20	39	>SPCC306.08c|mdh1|III|malate dehydrogenase Mdh1 (predicted)
SPAC1002.09c|dld1|I|dihydrolipoamide	18	24	42	>SPAC1002.09c|dld1|I|dihydrolipoamide dehydrogenase Dld1
SPAC1002.18|urg3|I|DUF1688	18	21	39	>SPAC1002.18|urg3|I|DUF1688 family protein
SPAC10F6.06|vip1|I|RNA-binding	18	19	37	>SPAC10F6.06|vip1|I|RNA-binding protein Vip1
SPAC19G12.10c|cpy1|I|vacuolar	18	17	35	>SPAC19G12.10c|cpy1|I|vacuolar carboxypeptidase Y
SPAC4F8.07c|hxk2|I|hexokinase	18	21	39	>SPAC4F8.07c|hxk2|I|hexokinase 2
SPBC24C6.04|SPBC24C6.04|II|delta-1-pyrroline-5-carboxylate	18	22	40	>SPBC24C6.04|SPBC24C6.04|II|delta-1-pyrroline-5-carboxylate dehydrogenase (predicted)
SPBC27.08c|sua1|II|sulfate	18	26	44	>SPBC27.08c|sua1|II|sulfate adenylyltransferase
SPBC56F2.12|ilv5|II|acetohydroxyacid	18	24	42	>SPBC56F2.12|ilv5|II|acetohydroxyacid reductoisomerase (predicted)
SPAC57A7.04c|pabp|I|mRNA	17	24	41	>SPAC57A7.04c|pabp|I|mRNA export shuttling protein
SPAC9E9.11|plr1|I|pyridoxal;SPCC1281.04|SPCC1281.04|III|pyridoxal	17	20	37	>SPAC9E9.11|plr1|I|pyridoxal reductase Plr1
SPBC32H8.12c|act1|II|actin	17	23	40	>SPBC32H8.12c|act1|II|actin Act1
SPBC8D2.18c|SPBC8D2.18c|II|adenosylhomocysteinase	17	23	40	>SPBC8D2.18c|SPBC8D2.18c|II|adenosylhomocysteinase (predicted)
SPAC1F5.02|pdi1|I|protein	16	17	33	>SPAC1F5.02|pdi1|I|protein disulfide isomerase (predicted)
SPBC14F5.05c|sam1|II|S-adenosylmethionine	16	22	38	>SPBC14F5.05c|sam1|II|S-adenosylmethionine synthetase
SPBC16H5.02|pfk1|II|6-phosphofructokinase	16	19	35	>SPBC16H5.02|pfk1|II|6-phosphofructokinase pfk1
SPBC1711.06|rpl401|II|60S	16	16	32	>SPBC1711.06|rpl401|II|60S ribosomal protein L4 (predicted)
SPBC1921.05|ape2|II|aminopeptidase	16	23	39	>SPBC1921.05|ape2|II|aminopeptidase Ape2 (predicted)
SPBC26H8.01|thi2|II|thiazole	16	17	33	>SPBC26H8.01|thi2|II|thiazole biosynthetic enzyme
SPCC13B11.01|adh1|III|alcohol	16	18	34	>SPCC13B11.01|adh1|III|alcohol dehydrogenase Adh1
SPCC613.10|qcr2|III|ubiquinol-cytochrome-c	16	22	38	>SPCC613.10|qcr2|III|ubiquinol-cytochrome-c reductase complex core protein Qcr2 (predicted)
SPCP31B10.07|eft202|III|translation;SPAC513.01c|eft201|I|translation	16	28	44	>SPCP31B10.07|eft202|III|translation elongation factor 2 (EF-2) Eft2,B;>SPAC513.01c|eft201|I|translation elongation factor 2 (EF-2) Eft2,A
SPAC13A11.05|ysp2|I|peptidase	15	20	35	>SPAC13A11.05|ysp2|I|peptidase family M17 cytoplasmic leucyl aminopeptidase yspII (LAP yspII)
SPAC23C11.05|ipp1|I|inorganic	15	15	30	>SPAC23C11.05|ipp1|I|inorganic pyrophosphatase Ipp1 (predicted)
SPAC26F1.07|SPAC26F1.07|I|glucose	15	18	33	>SPAC26F1.07|SPAC26F1.07|I|glucose 1-dehydrogenase (NADP+) (predicted)
SPAC29A4.02c|SPAC29A4.02c|I|translation	15	20	35	>SPAC29A4.02c|SPAC29A4.02c|I|translation elongation factor EF-1 gamma subunit
SPAC521.03|SPAC521.03|I|short	15	17	32	>SPAC521.03|SPAC521.03|I|short chain dehydrogenase (predicted)
SPAC8E11.02c|rad24|I|14-3-3	15	17	32	>SPAC8E11.02c|rad24|I|14-3-3 protein Rad24
SPBC14C8.05c|meu17|II|glucan-alpha-1,4-glucosidase	15	22	37	>SPBC14C8.05c|meu17|II|glucan-alpha-1,4-glucosidase
SPBC1778.06c|fim1|II|fimbrin	15	19	34	>SPBC1778.06c|fim1|II|fimbrin
SPBC646.10c|nop56|II|U3	15	11	26	>SPBC646.10c|nop56|II|U3 snoRNP protein Nop56 (predicted)
SPCC1223.02|nmt1|III|4-amino-5-hydroxymethyl-2-methylpyrimidine	15	19	34	>SPCC1223.02|nmt1|III|4-amino-5-hydroxymethyl-2-methylpyrimidine phosphate synthase Nmt1
SPAC4D7.05|sum1|I|translation	14	11	25	>SPAC4D7.05|sum1|I|translation initiation factor eIF3i
SPAC6G10.08|idp1|I|isocitrate	14	23	37	>SPAC6G10.08|idp1|I|isocitrate dehydrogenase Idp1 (predicted)
SPACUNK4.10|SPACUNK4.10|I|glyoxylate	14	19	33	>SPACUNK4.10|SPACUNK4.10|I|glyoxylate reductase (predicted)
SPBC18H10.12c|rpl701|II|60S	14	18	32	>SPBC18H10.12c|rpl701|II|60S ribosomal protein L7
SPBC530.07c|SPBC530.07c|II|TENA/THI	14	16	30	>SPBC530.07c|SPBC530.07c|II|TENA/THI family protein
SPBP8B7.03c|rpl402|II|60S	14	16	30	>SPBP8B7.03c|rpl402|II|60S ribosomal protein L4 (predicted)
SPCC1322.04|fyu1|III|UTP-glucose-1-phosphate	14	18	32	>SPCC1322.04|fyu1|III|UTP-glucose-1-phosphate uridylyltransferase Fyu1
SPCC417.08|tef3|III|translation	14	22	36	>SPCC417.08|tef3|III|translation elongation factor eEF3
SPCC622.12c|gdh1|III|NADP-specific	14	17	31	>SPCC622.12c|gdh1|III|NADP-specific glutamate dehydrogenase Gdh1 (predicted)
SPCC794.01c|zwf2|III|glucose-6-phosphate	14	22	36	>SPCC794.01c|zwf2|III|glucose-6-phosphate 1-dehydrogenase Zwf2 (predicted)
SPAC1006.07|SPAC1006.07|I|translation;SPAC1F5.10|SPAC1F5.10|I|ATP-dependent	13		13	>SPAC1006.07|SPAC1006.07|I|translation initiation factor eIF4A (predicted)
SPAC17G8.06c|SPAC17G8.06c|I|dihydroxy-acid	13	19	32	>SPAC17G8.06c|SPAC17G8.06c|I|dihydroxy-acid dehydratase (predicted)
SPAC24H6.04|hxk1|I|hexokinase	13	16	29	>SPAC24H6.04|hxk1|I|hexokinase 1
SPAC29B12.04|snz1|I|pyridoxine	13	18	31	>SPAC29B12.04|snz1|I|pyridoxine biosynthesis protein
SPAC6B12.15|cpc2|I|RACK1	13	17	30	>SPAC6B12.15|cpc2|I|RACK1 ortholog Cpc2
SPAC6C3.04|cit1|I|citrate	13	22	35	>SPAC6C3.04|cit1|I|citrate synthase Cit1
SPAC6F12.13c|fps1|I|geranyltranstransferase	13	14	27	>SPAC6F12.13c|fps1|I|geranyltranstransferase Fps1
SPAC977.14c|SPAC977.14c|I|aldo/keto;SPAC750.01|SPAC750.01|I|aldo/keto	13	23	36	>SPAC977.14c|SPAC977.14c|I|aldo/keto reductase, predicted calcium channel regulator
SPBC1105.02c|lys4|II|homocitrate	13	18	31	>SPBC1105.02c|lys4|II|homocitrate synthase
SPBC2F12.14c|gua1|II|IMP	13	11	24	>SPBC2F12.14c|gua1|II|IMP dehydrogenase Gua1
SPBC3B8.03|lys9|II|saccharopine	13	12	25	>SPBC3B8.03|lys9|II|saccharopine dehydrogenase (predicted)
SPCC645.14c|sti1|III|chaperone	13	20	33	>SPCC645.14c|sti1|III|chaperone activator Sti1 (predicted)
SPCC736.13|SPCC736.13|III|short	13	12	25	>SPCC736.13|SPCC736.13|III|short chain dehydrogenase (predicted)
SPCC777.09c|arg1|III|acetylornithine	13	22	35	>SPCC777.09c|arg1|III|acetylornithine aminotransferase
SPAC11G7.03|idh1|I|isocitrate	12	12	24	>SPAC11G7.03|idh1|I|isocitrate dehydrogenase (NAD+) subunit 1 Idh1
SPAC17A2.13c|rad25|I|14-3-3	12	17	29	>SPAC17A2.13c|rad25|I|14-3-3 protein Rad25
SPAC3A11.07|nde2|I|mitochondrial	12	17	29	>SPAC3A11.07|nde2|I|mitochondrial NADH dehydrogenase (ubiquinone) Nde2 (predicted)
SPAC4G9.09c|arg11|I|N-acetyl-gamma-glutamyl-phosphate	12	16	28	>SPAC4G9.09c|arg11|I|N-acetyl-gamma-glutamyl-phosphate reductase/acetylglutamate kinase
SPAP8A3.07c|SPAP8A3.07c|I|phospho-2-dehydro-3-deoxyheptonate	12	20	32	>SPAP8A3.07c|SPAP8A3.07c|I|phospho-2-dehydro-3-deoxyheptonate aldolase (predicted)
SPAPB8E5.06c|rpl302|I|60S;SPAC17A5.03|rpl301|I|60S	12	17	29	>SPAPB8E5.06c|rpl302|I|60S ribosomal protein L3;>SPAC17A5.03|rpl301|I|60S ribosomal protein L3
SPBC1773.10c|nrs1|II|cytoplasmic	12	12	24	>SPBC1773.10c|nrs1|II|cytoplasmic asparagine-tRNA ligase Nrs1 (predicted)
SPBC25B2.09c|mrs1|II|mitochondrial	12	18	30	>SPBC25B2.09c|mrs1|II|mitochondrial and cytoplasmic arginine-tRNA ligase Rrs1/Mrs1 (predicted)
SPBC25H2.05|egd2|II|nascent	12	12	24	>SPBC25H2.05|egd2|II|nascent polypeptide-associated complex alpha subunit Egd2
SPBC29A3.04|rpl8|II|60S	12	16	28	>SPBC29A3.04|rpl8|II|60S ribosomal protein L7a/L8 (predicted)
SPBC2G5.06c|hmt2|II|sulfide-quinone	12	17	29	>SPBC2G5.06c|hmt2|II|sulfide-quinone oxidoreductase
SPBC30D10.05c|SPBC30D10.05c|II|sepiapterin	12	15	27	>SPBC30D10.05c|SPBC30D10.05c|II|sepiapterin reductase (predicted)
SPBC32F12.10|SPBC32F12.10|II|phosphoglucomutase	12	19	31	>SPBC32F12.10|SPBC32F12.10|II|phosphoglucomutase (predicted)
SPBC428.05c|arg12|II|argininosuccinate	12	16	28	>SPBC428.05c|arg12|II|argininosuccinate synthase Arg12
SPBC713.12|erg1|II|squalene	12	5	17	>SPBC713.12|erg1|II|squalene monooxygenase Erg1 (predicted)
SPCC1795.11|sum3|III|translation	12	18	30	>SPCC1795.11|sum3|III|translation initiation RNA helicase Sum3
SPCC70.03c|SPCC70.03c|III|proline	12	14	26	>SPCC70.03c|SPCC70.03c|III|proline dehydrogenase (predicted)
SPCC794.07|lat1|III|dihydrolipoamide	12	17	29	>SPCC794.07|lat1|III|dihydrolipoamide S-acetyltransferase E2, Lat1 (predicted)
SPAC19G12.09|SPAC19G12.09|I|NADH/NADPH	11	14	25	>SPAC19G12.09|SPAC19G12.09|I|NADH/NADPH dependent indole-3-acetaldehyde reductase
SPAC3A12.18|zwf1|I|glucose-6-phosphate	11	15	26	>SPAC3A12.18|zwf1|I|glucose-6-phosphate 1-dehydrogenase (predicted)
SPAC4D7.02c|pgc1|I|phosphatidylglycerol	11	4	15	>SPAC4D7.02c|pgc1|I|phosphatidylglycerol phospholipase C Pgc1 (predicted)
SPBC15D4.15|pho2|II|4-nitrophenylphosphatase	11	13	24	>SPBC15D4.15|pho2|II|4-nitrophenylphosphatase
SPBC16A3.08c|oga1|II|Stm1	11	18	29	>SPBC16A3.08c|oga1|II|Stm1 homolog Oga1
SPBC16E9.05|erg6|II|sterol	11	10	21	>SPBC16E9.05|erg6|II|sterol 24-C-methyltransferase Erg6
SPBC16G5.14c|rps3|II|40S	11	12	23	>SPBC16G5.14c|rps3|II|40S ribosomal protein S3 (predicted)
SPBC215.08c|arg4|II|arginine	11	16	27	>SPBC215.08c|arg4|II|arginine specific carbamoyl-phosphate synthase Arg4 (predicted)
SPBC215.09c|erg10|II|acetyl-CoA	11	20	31	>SPBC215.09c|erg10|II|acetyl-CoA C-acetyltransferase Erg10 (predicted)
SPBC4B4.04|eif21|II|translation	11	13	24	>SPBC4B4.04|eif21|II|translation initiation factor eIF2A (predicted)
SPBC56F2.02|rpl1901|II|60S	11	10	21	>SPBC56F2.02|rpl1901|II|60S ribosomal protein L19
SPBC776.03|SPBC776.03|II|homoserine	11	15	26	>SPBC776.03|SPBC776.03|II|homoserine dehydrogenase (predicted)
SPBP23A10.15c|qcr1|II|mitochondrial	11	14	25	>SPBP23A10.15c|qcr1|II|mitochondrial processing peptidase (MPP) complex beta subunit Mas1 (predicted)
SPCC1223.07c|drs1|III|cytoplasmic	11	17	28	>SPCC1223.07c|drs1|III|cytoplasmic aspartate-tRNA ligase Drs1 (predicted)
SPCC736.15|pil1|III|eisosome	11	15	26	>SPCC736.15|pil1|III|eisosome BAR domain protein Pil1
SPCPB16A4.05c|ure7|III|urease	11	13	24	>SPCPB16A4.05c|ure7|III|urease accessory protein UreG
SPAC10F6.13c|caa1|I|cytoplasmic	10	16	26	>SPAC10F6.13c|caa1|I|cytoplasmic aspartate aminotransferase Caa1 (predicted)
SPAC144.03|ade2|I|adenylosuccinate	10	10	20	>SPAC144.03|ade2|I|adenylosuccinate synthetase Ade2
SPAC1565.08|cdc48|I|AAA	10	21	31	>SPAC1565.08|cdc48|I|AAA family ATPase involved in ubiquitin-mediated protein degradation Cdc48
SPAC1786.01c|ptl2|I|triacylglycerol	10	2	12	>SPAC1786.01c|ptl2|I|triacylglycerol lipase ptl2
SPAC17H9.14c|pdi2|I|protein	10	11	21	>SPAC17H9.14c|pdi2|I|protein disulfide isomerase
SPAC20G4.06c|adf1|I|actin	10	10	20	>SPAC20G4.06c|adf1|I|actin depolymerizing factor, cofilin
SPAC22A12.11|dak1|I|dihydroxyacetone	10	21	31	>SPAC22A12.11|dak1|I|dihydroxyacetone kinase Dak1
SPAC22F8.05|SPAC22F8.05|I|alpha,alpha-trehalose-phosphate	10	9	19	>SPAC22F8.05|SPAC22F8.05|I|alpha,alpha-trehalose-phosphate synthase (predicted)
SPAC23D3.04c|gpd2|I|glycerol-3-phosphate	10	12	22	>SPAC23D3.04c|gpd2|I|glycerol-3-phosphate dehydrogenase Gpd2
SPAC26F1.03|pda1|I|pyruvate	10	15	25	>SPAC26F1.03|pda1|I|pyruvate dehydrogenase e1 component alpha subunit Pda1 (predicted)
SPAC31G5.03|rps1101|I|40S;SPAC144.11|rps1102|I|40S	10	13	23	>SPAC31G5.03|rps1101|I|40S ribosomal protein S11 (predicted);>SPAC144.11|rps1102|I|40S ribosomal protein S11 (predicted)
SPAC31G5.04|lys12|I|homoisocitrate	10	13	23	>SPAC31G5.04|lys12|I|homoisocitrate dehydrogenase Lys12
SPAC328.10c|rps502|I|40S;SPAC8C9.08|rps5|I|40S	10		10	>SPAC328.10c|rps502|I|40S ribosomal protein S5 (predicted);>SPAC8C9.08|rps5|I|40S ribosomal protein S5 (predicted)
SPAC343.16|lys2|I|homoaconitate	10	17	27	>SPAC343.16|lys2|I|homoaconitate hydratase Lys2
SPAC3A12.10|rpl2001|I|60S;SPAC26A3.04|rpl2002|I|60S	10	13	23	>SPAC3A12.10|rpl2001|I|60S ribosomal protein L20a (predicted);>SPAC26A3.04|rpl2002|I|60S ribosomal protein L20 (predicted)
SPAC3H5.07|rpl702|I|60S	10	15	25	>SPAC3H5.07|rpl702|I|60S ribosomal protein L7
SPAC57A7.12|ssz1|I|heat	10	12	22	>SPAC57A7.12|ssz1|I|heat shock protein Ssz1 (predicted)
SPAC5H10.03|SPAC5H10.03|I|phosphoglycerate	10	10	20	>SPAC5H10.03|SPAC5H10.03|I|phosphoglycerate mutase family
SPAC637.05c|vma2|I|V-type	10	16	26	>SPAC637.05c|vma2|I|V-type ATPase V1 subunit B
SPAC664.05|rpl13|I|60S	10	8	18	>SPAC664.05|rpl13|I|60S ribosomal protein L13 (predicted)
SPAC6F6.15|ypt5|I|GTPase	10	9	19	>SPAC6F6.15|ypt5|I|GTPase Ypt5
SPAC6G10.04c|pre5|I|20S	10	12	22	>SPAC6G10.04c|pre5|I|20S proteasome complex subunit alpha 6 subunit Pre5 (predicted)
SPAC9E9.06c|SPAC9E9.06c|I|threonine	10	16	26	>SPAC9E9.06c|SPAC9E9.06c|I|threonine synthase (predicted)
SPAPJ698.02c|rps002|I|40S	10	11	21	>SPAPJ698.02c|rps002|I|40S ribosomal protein S0B
SPBC16A3.02c|SPBC16A3.02c|II|mitochondrial	10	13	23	>SPBC16A3.02c|SPBC16A3.02c|II|mitochondrial conserved protein (predicted)
SPBC18H10.03|tif35|II|translation	10		10	>SPBC18H10.03|tif35|II|translation initiation factor eIF3g
SPBC215.05|gpd1|II|glycerol-3-phosphate	10	17	27	>SPBC215.05|gpd1|II|glycerol-3-phosphate dehydrogenase Gpd1
SPBC28F2.11|hmo1|II|HMG	10	16	26	>SPBC28F2.11|hmo1|II|HMG box protein Hmo1
SPBC2G2.04c|mmf1|II|mitochondrial	10	10	20	>SPBC2G2.04c|mmf1|II|mitochondrial matrix protein, YjgF family protein Mmf1
SPBC4F6.18c|arf1|II|ADP-ribosylation	10	11	21	>SPBC4F6.18c|arf1|II|ADP-ribosylation factor, Arf family Arf1
SPBC530.10c|anc1|II|mitochondrial	10	13	23	>SPBC530.10c|anc1|II|mitochondrial adenine nucleotide carrier Anc1
SPBC646.05c|erg9|II|farnesyldiphosphate:farnesyldiphosphatefarnesyltransferase	10	14	24	>SPBC646.05c|erg9|II|farnesyldiphosphate:farnesyldiphosphatefarnesyltransferase (squalene synthase) Erg9
SPBC646.13|sds23|II|PP2A-type	10	15	25	>SPBC646.13|sds23|II|PP2A-type phosphatase inhibitor Sds23/Moc1
SPBC660.11|tcg1|II|single-stranded	10	14	24	>SPBC660.11|tcg1|II|single-stranded telomeric binding protein Tgc1
SPCC1223.09|SPCC1223.09|III|uricase	10	9	19	>SPCC1223.09|SPCC1223.09|III|uricase (predicted)
SPCC16C4.10|SPCC16C4.10|III|6-phosphogluconolactonase	10	12	22	>SPCC16C4.10|SPCC16C4.10|III|6-phosphogluconolactonase (predicted)
SPCC1827.03c|SPCC1827.03c|III|acetyl-CoA	10	13	23	>SPCC1827.03c|SPCC1827.03c|III|acetyl-CoA ligase (predicted)
SPCC191.02c|acs1|III|acetyl-CoA	10	13	23	>SPCC191.02c|acs1|III|acetyl-CoA ligase (predicted)
SPCC306.09c|cap1|III|adenylyl	10	10	20	>SPCC306.09c|cap1|III|adenylyl cyclase-associated protein Cap1
SPCC576.03c|tpx1|III|thioredoxin	10	12	22	>SPCC576.03c|tpx1|III|thioredoxin peroxidase Tpx1
SPCC576.08c|rps2|III|40S	10	11	21	>SPCC576.08c|rps2|III|40S ribosomal protein S2 (predicted)
SPAC1002.17c|urg2|I|uracil	9	11	20	>SPAC1002.17c|urg2|I|uracil phosphoribosyltransferase (predicted)
SPAC13G6.07c|rps601|I|40S	9		9	>SPAC13G6.07c|rps601|I|40S ribosomal protein S6
SPAC1556.07|pmm1|I|phosphomannomutase	9	15	24	>SPAC1556.07|pmm1|I|phosphomannomutase Pmm1
SPAC1F7.12|yak3|I|aldose	9	15	24	>SPAC1F7.12|yak3|I|aldose reductase ARK13 family YakC
SPAC22A12.16|acl2|I|ATP-citrate	9	15	24	>SPAC22A12.16|acl2|I|ATP-citrate synthase subunit 2 (predicted)
SPAC22H12.04c|rps102|I|40S	9	15	24	>SPAC22H12.04c|rps102|I|40S ribosomal protein S3a (predicted)
SPAC23H4.06|gln1|I|glutamate-ammonia	9	12	21	>SPAC23H4.06|gln1|I|glutamate-ammonia ligase Gln1
SPAC24B11.05|SPAC24B11.05|I|pyrimidine	9	10	19	>SPAC24B11.05|SPAC24B11.05|I|pyrimidine 5-nucleotidase (predicted)
SPAC24H6.07|rps901|I|40S	9	13	22	>SPAC24H6.07|rps901|I|40S ribosomal protein S9
SPAC25B8.12c|SPAC25B8.12c|I|unknown	9	14	23	>SPAC25B8.12c|SPAC25B8.12c|I|unknown HAD superfamily hydrolase
SPAC2G11.07c|ptc3|I|protein	9	18	27	>SPAC2G11.07c|ptc3|I|protein phosphatase 2c homolog 3
SPAC30C2.04|asc1|I|cofactor	9	12	21	>SPAC30C2.04|asc1|I|cofactor for cytoplasmic methionyl-and glutamyl-tRNA synthetases Asc1 (predicted)
SPAC328.03|tps1|I|alpha,alpha-trehalose-phosphate	9	13	22	>SPAC328.03|tps1|I|alpha,alpha-trehalose-phosphate synthase [UDP-forming]
SPAC3F10.03|grs1|I|mitochondrial	9	14	23	>SPAC3F10.03|grs1|I|mitochondrial and cytoplasmic glycine-tRNA ligase Grs1
SPAC4F8.14c|hcs1|I|3-hydroxy-3-methylglutaryl-CoA	9	14	23	>SPAC4F8.14c|hcs1|I|3-hydroxy-3-methylglutaryl-CoA synthase
SPAC4G9.03|adk1|I|adenylate	9	12	21	>SPAC4G9.03|adk1|I|adenylate kinase Adk1
SPAC56E4.03|SPAC56E4.03|I|aromatic	9	14	23	>SPAC56E4.03|SPAC56E4.03|I|aromatic aminotransferase (predicted)
SPAPB1E7.12|rps602|I|40S	9		9	>SPAPB1E7.12|rps602|I|40S ribosomal protein S6
SPBC119.10|asn1|II|asparagine	9	16	25	>SPBC119.10|asn1|II|asparagine synthetase
SPBC1198.08|dug1|II|dipeptidase	9	10	19	>SPBC1198.08|dug1|II|dipeptidase Dug1 (predicted)
SPBC1539.03c|arg41|II|argininosuccinate;SPBC1773.14|arg7|II|argininosuccinate	9	15	24	>SPBC1539.03c|arg41|II|argininosuccinate lyase (predicted)
SPBC16A3.15c|nda2|II|tubulin;SPBC800.05c|atb2|II|tubulin	9		9	>SPBC16A3.15c|nda2|II|tubulin alpha 1
SPBC1703.10|ypt1|II|GTPase	9	12	21	>SPBC1703.10|ypt1|II|GTPase Ypt1
SPBC1711.13|his2|II|histidinol	9	13	22	>SPBC1711.13|his2|II|histidinol dehydrogenase His2 (predicted)
SPBC1778.01c|zuo1|II|zuotin	9	11	20	>SPBC1778.01c|zuo1|II|zuotin (predicted)
SPBC18E5.04|rpl1001|II|60S;SPAP7G5.05|rpl1002|I|60S	9	8	17	>SPBC18E5.04|rpl1001|II|60S ribosomal protein L10;>SPAP7G5.05|rpl1002|I|60S ribosomal protein L10
SPBC18H10.14|rps1601|II|40S;SPAC664.04c|rps1602|I|40S	9	10	19	>SPBC18H10.14|rps1601|II|40S ribosomal protein S16 (predicted);>SPAC664.04c|rps1602|I|40S ribosomal protein S16 (predicted)
SPBC21B10.10|rps402|II|40S	9	15	24	>SPBC21B10.10|rps402|II|40S ribosomal protein S4 (predicted)
SPBC21C3.08c|car2|II|ornithine	9	15	24	>SPBC21C3.08c|car2|II|ornithine transaminase Car2
SPBC29A3.12|rps902|II|40S	9	13	22	>SPBC29A3.12|rps902|II|40S ribosomal protein S9 (predicted)
SPBC365.14c|uge1|II|UDP-glucose	9	12	21	>SPBC365.14c|uge1|II|UDP-glucose 4-epimerase Uge1
SPBC3E7.16c|leu3|II|2-isopropylmalate	9	12	21	>SPBC3E7.16c|leu3|II|2-isopropylmalate synthase Leu3
SPBC582.09|pex11|II|peroxisomal	9	11	20	>SPBC582.09|pex11|II|peroxisomal biogenesis factor 11 (predicted)
SPBC646.16|scl1|II|20S	9	11	20	>SPBC646.16|scl1|II|20S proteasome complex subunit alpha 1 (predicted)
SPBC839.05c|rps1701|II|40S	9	11	20	>SPBC839.05c|rps1701|II|40S ribosomal protein S17 (predicted)
SPBC947.15c|nde1|II|mitochondrial	9	15	24	>SPBC947.15c|nde1|II|mitochondrial NADH dehydrogenase (ubiquinone) Nde1 (predicted)
SPCC1827.06c|SPCC1827.06c|III|aspartate	9	14	23	>SPCC1827.06c|SPCC1827.06c|III|aspartate semialdehyde dehydrogenase (predicted)
SPCC576.01c|xan1|III|alpha	9	13	22	>SPCC576.01c|xan1|III|alpha ketoglutarate dependent xanthine dioxygenase Xan1
SPCC622.18|rpl6|III|60S	9	9	18	>SPCC622.18|rpl6|III|60S ribosomal protein L6 (predicted)
SPCPJ732.02c|xks1|III|xylulose	9	11	20	>SPCPJ732.02c|xks1|III|xylulose kinase Xks1 (predicted)
SPAC13G6.02c|rps101|I|40S	8	11	19	>SPAC13G6.02c|rps101|I|40S ribosomal protein S3a
SPAC1556.02c|sdh1|I|succinate	8	14	22	>SPAC1556.02c|sdh1|I|succinate dehydrogenase Sdh1 (predicted)
SPAC1635.01|SPAC1635.01|I|mitochondrial	8	8	16	>SPAC1635.01|SPAC1635.01|I|mitochondrial outer membrane voltage-dependent anion-selective channel (predicted)
SPAC1687.06c|rpl44|I|60S	8	11	19	>SPAC1687.06c|rpl44|I|60S ribosomal protein L28/L44 (predicted)
SPAC1751.03|tif313|I|translation	8	11	19	>SPAC1751.03|tif313|I|translation initiation factor eIF3m
SPAC18G6.14c|rps7|I|40S	8	12	20	>SPAC18G6.14c|rps7|I|40S ribosomal protein S7 (predicted)
SPAC1B3.03c|wis2|I|cyclophilin	8	16	24	>SPAC1B3.03c|wis2|I|cyclophilin family peptidyl-prolyl cis-trans isomerase Wis2
SPAC1F12.07|ser1|I|phosphoserine	8	11	19	>SPAC1F12.07|ser1|I|phosphoserine aminotransferase (predicted)
SPAC227.18|lys3|I|saccharopine	8	13	21	>SPAC227.18|lys3|I|saccharopine dehydrogenase Lys3
SPAC23H3.15c|SPAC23H3.15c|I|Schizosaccharomyces	8	13	21	>SPAC23H3.15c|SPAC23H3.15c|I|Schizosaccharomyces specific protein
SPAC23H4.09|cdb4|I|curved	8	15	23	>SPAC23H4.09|cdb4|I|curved DNA-binding protein Cdb4, peptidase family
SPAC24H6.10c|SPAC24H6.10c|I|phospho-2-dehydro-3-deoxyheptonate	8	11	19	>SPAC24H6.10c|SPAC24H6.10c|I|phospho-2-dehydro-3-deoxyheptonate aldolase (predicted)
SPAC25G10.08|SPAC25G10.08|I|translation	8	14	22	>SPAC25G10.08|SPAC25G10.08|I|translation initiation factor eIF3b (p84)
SPAC26F1.14c|aif1|I|apoptosis-inducing	8	15	23	>SPAC26F1.14c|aif1|I|apoptosis-inducing factor homolog Aif1 (predicted)
SPAC27E2.03c|SPAC27E2.03c|I|Obg-Like	8	13	21	>SPAC27E2.03c|SPAC27E2.03c|I|Obg-Like ATPase (predicted)
SPAC30C2.08|SPAC30C2.08|I|conserved	8	12	20	>SPAC30C2.08|SPAC30C2.08|I|conserved fungal protein
SPAC31G5.16c|dpm1|I|dolichol-phosphate	8	7	15	>SPAC31G5.16c|dpm1|I|dolichol-phosphate mannosyltransferase catalytic subunit Dpm1
SPAC31G5.17c|rps1001|I|40S	8	11	19	>SPAC31G5.17c|rps1001|I|40S ribosomal protein S10 (predicted)
SPAC343.05|vma1|I|V-type	8	18	26	>SPAC343.05|vma1|I|V-type ATPase V1 domain, subunit A
SPAC3G9.09c|tif211|I|translation	8	11	19	>SPAC3G9.09c|tif211|I|translation initiation factor eIF2 alpha subunit
SPAC458.02c|SPAC458.02c|I|mRNP	8	17	25	>SPAC458.02c|SPAC458.02c|I|mRNP complex (predicted)
SPAC4A8.11c|fas2|I|fatty	8	20	28	>SPAC4A8.11c|fas2|I|fatty acid synthase alpha subunit Fas2
SPAC56F8.05c|mug64|I|BAR	8	10	18	>SPAC56F8.05c|mug64|I|BAR domain protein (predicted)
SPAC630.03|arp3|I|Arp2/3	8	10	18	>SPAC630.03|arp3|I|Arp2/3 protein complex, actin-like protein subunit Arp3
SPAC6F6.07c|rps13|I|40S	8	10	18	>SPAC6F6.07c|rps13|I|40S ribosomal protein S13
SPAC890.08|rpl31|I|60S	8	10	18	>SPAC890.08|rpl31|I|60S ribosomal protein L31 (predicted)
SPAC9G1.03c|rpl3001|I|60S	8	6	14	>SPAC9G1.03c|rpl3001|I|60S ribosomal protein L30 (predicted)
SPAC9G1.05|aip1|I|actin	8	17	25	>SPAC9G1.05|aip1|I|actin cortical patch component Aip1
SPAPB8E5.02c|rpn502|I|19S;SPAC1420.03|rpn501|I|19S	8	15	23	>SPAPB8E5.02c|rpn502|I|19S proteasome regulatory subunit Rpn502;>SPAC1420.03|rpn501|I|19S proteasome regulatory subunit Rpn501
SPBC106.03|SPBC106.03|II|DUF1776	8	8	16	>SPBC106.03|SPBC106.03|II|DUF1776 family protein
SPBC11B10.02c|his3|II|histidinol-phosphate	8	9	17	>SPBC11B10.02c|his3|II|histidinol-phosphate aminotransferase imidazole acetol phosphate transaminase His3
SPBC11C11.09c|rpl502|II|60S;SPAC3H5.12c|rpl501|I|60S	8	8	16	>SPBC11C11.09c|rpl502|II|60S ribosomal protein L5;>SPAC3H5.12c|rpl501|I|60S ribosomal protein L5 (predicted)
SPBC1604.07|atp4|II|F0-ATPase	8	10	18	>SPBC1604.07|atp4|II|F0-ATPase subunit (predicted)
SPBC17G9.03c|krs1|II|cytoplasmic	8	14	22	>SPBC17G9.03c|krs1|II|cytoplasmic lysine-tRNA ligase Krs1 (predicted)
SPBC17G9.09|tif213|II|translation	8	9	17	>SPBC17G9.09|tif213|II|translation initiation factor eIF2 gamma subunit
SPBC17G9.11c|pyr1|II|pyruvate	8	13	21	>SPBC17G9.11c|pyr1|II|pyruvate carboxylase Pyr1
SPBC18H10.04c|sce3|II|translation	8	12	20	>SPBC18H10.04c|sce3|II|translation initiation factor (predicted)
SPBC18H10.13|rps1402|II|40S;SPAC3H5.05c|rps1401|I|40S	8	8	16	>SPBC18H10.13|rps1402|II|40S ribosomal protein S14 (predicted);>SPAC3H5.05c|rps1401|I|40S ribosomal protein S14 (predicted)
SPBC19F8.08|rps401|II|40S;SPAC959.07|rps403|I|40S	8		8	>SPBC19F8.08|rps401|II|40S ribosomal protein S4 (predicted);>SPAC959.07|rps403|I|40S ribosomal protein S4 (predicted)
SPBC215.15|sec13|II|COPII-coated	8	14	22	>SPBC215.15|sec13|II|COPII-coated vesicle component Sec13
SPBC25D12.04|suc22|II|ribonucleotide	8	15	23	>SPBC25D12.04|suc22|II|ribonucleotide reductase small subunit Suc22
SPBC28F2.03|ppi1|II|cyclophilin	8	10	18	>SPBC28F2.03|ppi1|II|cyclophilin family peptidyl-prolyl cis-trans isomerase Cyp2
SPBC2F12.04|rpl1701|II|60S	8	9	17	>SPBC2F12.04|rpl1701|II|60S ribosomal protein L17
SPBC4.06|SPBC4.06|II|acid	8	17	25	>SPBC4.06|SPBC4.06|II|acid phosphatase (predicted)
SPBC409.10|ade7|II|phosphoribosylamidoimidazolesuccinocarboxamide	8	15	23	>SPBC409.10|ade7|II|phosphoribosylamidoimidazolesuccinocarboxamide synthase, SAICAR synthetase, Ade7
SPBC418.01c|his4|II|imidazoleglycerol-phosphate	8	13	21	>SPBC418.01c|his4|II|imidazoleglycerol-phosphate synthase (predicted)
SPBC56F2.09c|arg5|II|arginine	8	11	19	>SPBC56F2.09c|arg5|II|arginine specific carbamoyl-phosphate synthase subunit Arg5 (predicted)
SPBC685.07c|rpl2701|II|60S	8	9	17	>SPBC685.07c|rpl2701|II|60S ribosomal protein L27
SPBC902.05c|idh2|II|isocitrate	8	15	23	>SPBC902.05c|idh2|II|isocitrate dehydrogenase (NAD+) subunit 2
SPBP16F5.08c|SPBP16F5.08c|II|flavin	8	13	21	>SPBP16F5.08c|SPBP16F5.08c|II|flavin dependent monooxygenase (predicted)
SPCC1259.01c|rps1802|III|40S;SPBC16D10.11c|rps1801|II|40S	8	11	19	>SPCC1259.01c|rps1802|III|40S ribosomal protein S18 (predicted);>SPBC16D10.11c|rps1801|II|40S ribosomal protein S18 (predicted)
SPCC1450.04|tef5|III|translation	8	8	16	>SPCC1450.04|tef5|III|translation elongation factor EF-1 beta subunit, guanyl-nucleotide exchange factor (eEF1B)
SPCC1682.14|rpl1902|III|60S	8	8	16	>SPCC1682.14|rpl1902|III|60S ribosomal protein L19
SPCC1739.04c|SPCC1739.04c|III|Schizosaccharomyces	8		8	>SPCC1739.04c|SPCC1739.04c|III|Schizosaccharomyces specific protein
SPCC1739.08c|SPCC1739.08c|III|short	8	11	19	>SPCC1739.08c|SPCC1739.08c|III|short chain dehydrogenase (predicted)
SPCC1906.01|mpg1|III|mannose-1-phosphate	8	13	21	>SPCC1906.01|mpg1|III|mannose-1-phosphate guanyltransferase Mpg1
SPCC330.06c|pmp20|III|thioredoxin	8	8	16	>SPCC330.06c|pmp20|III|thioredoxin peroxidase Pmp20
SPCC338.14|ado1|III|adenosine	8	11	19	>SPCC338.14|ado1|III|adenosine kinase (predicted)
SPCC364.03|rpl1702|III|60S	8	9	17	>SPCC364.03|rpl1702|III|60S ribosomal protein L17 (predicted)
SPCC576.10c|rpt3|III|19S	8	11	19	>SPCC576.10c|rpt3|III|19S proteasome regulatory subunit Rpt3 (predicted)
SPCC74.05|rpl2702|III|60S	8	8	16	>SPCC74.05|rpl2702|III|60S ribosomal protein L27 (predicted)
SPCC757.07c|ctt1|III|catalase	8	18	26	>SPCC757.07c|ctt1|III|catalase
SPAC12G12.07c|SPAC12G12.07c|I|conserved	7	10	17	>SPAC12G12.07c|SPAC12G12.07c|I|conserved fungal protein
SPAC19A8.15|trp2|I|tryptophan	7	14	21	>SPAC19A8.15|trp2|I|tryptophan synthase (predicted)
SPAC1D4.04|cct2|I|chaperonin-containing	7	14	21	>SPAC1D4.04|cct2|I|chaperonin-containing T-complex beta subunit Cct2
SPAC22E12.17c|glo3|I|ARF	7	12	19	>SPAC22E12.17c|glo3|I|ARF GTPase activating protein (predicted)
SPAC23A1.14c|SPAC23A1.14c|I|uncharacterised	7	9	16	>SPAC23A1.14c|SPAC23A1.14c|I|uncharacterised trans-sulfuration enzyme (predicted)
SPAC23G3.11|rpn6|I|19S	7	8	15	>SPAC23G3.11|rpn6|I|19S proteasome regulatory subunit Rpn6 (predicted)
SPAC24C9.03|mvd1|I|diphosphomevalonate	7	11	18	>SPAC24C9.03|mvd1|I|diphosphomevalonate decarboxylase mvd1 (predicted)
SPAC26H5.09c|SPAC26H5.09c|I|oxidoreductase	7	14	21	>SPAC26H5.09c|SPAC26H5.09c|I|oxidoreductase involved in NADPH regeneration (predicted)
SPAC26H5.10c|tif51|I|translation;SPBC336.10c|tif512|II|translation	7		7	>SPAC26H5.10c|tif51|I|translation elongation factor eIF5A (predicted);>SPBC336.10c|tif512|II|translation elongation factor eIF5A (predicted)
SPAC29A4.15|srs1|I|cytoplasmic	7	14	21	>SPAC29A4.15|srs1|I|cytoplasmic serine-tRNA ligase Srs1 (predicted)
SPAC3G9.11c|pdc201|I|pyruvate	7	18	25	>SPAC3G9.11c|pdc201|I|pyruvate decarboxylase (predicted)
SPAC3H8.10|spo20|I|sec14	7	9	16	>SPAC3H8.10|spo20|I|sec14 cytosolic factor family, glycerophospholipid-transfer protein Spo20/Sec14
SPAC4A8.04|isp6|I|vacuolar	7	9	16	>SPAC4A8.04|isp6|I|vacuolar serine protease Isp6
SPAC4G9.16c|rpl901|I|60S	7		7	>SPAC4G9.16c|rpl901|I|60S ribosomal protein L9
SPAC57A10.12c|ura3|I|dihydroorotate	7	12	19	>SPAC57A10.12c|ura3|I|dihydroorotate dehydrogenase Ura3
SPAC5H10.06c|adh4|I|alcohol	7	3	10	>SPAC5H10.06c|adh4|I|alcohol dehydrogenase Adh4
SPAC8F11.10c|pvg1|I|pyruvyltransferase	7	6	13	>SPAC8F11.10c|pvg1|I|pyruvyltransferase Pvg1
SPAPB2B4.05|vma5|I|V-type	7	12	19	>SPAPB2B4.05|vma5|I|V-type ATPase V1 subunit C (predicted)
SPBC12C2.07c|srm1|II|spermidine	7	10	17	>SPBC12C2.07c|srm1|II|spermidine synthase Srm1 (predicted)
SPBC13G1.02|mpg2|II|mannose-1-phosphate	7	9	16	>SPBC13G1.02|mpg2|II|mannose-1-phosphate guanyltransferase (predicted)
SPBC16A3.05c|rae1|II|RNA	7	9	16	>SPBC16A3.05c|rae1|II|RNA export factor, nucleoporin Rae1
SPBC16D10.09|pcn1|II|PCNA	7	9	16	>SPBC16D10.09|pcn1|II|PCNA
SPBC1703.07|acl1|II|ATP	7	9	16	>SPBC1703.07|acl1|II|ATP citrate synthase subunit 1 (predicted)
SPBC1703.13c|SPBC1703.13c|II|mitochondrial	7	11	18	>SPBC1703.13c|SPBC1703.13c|II|mitochondrial inorganic phosphate transmembrane transporter (predicted)
SPBC1711.08|aha1|II|chaperone	7	11	18	>SPBC1711.08|aha1|II|chaperone activator Aha1 (predicted)
SPBC1734.13|atp3|II|F1-ATPase	7	9	16	>SPBC1734.13|atp3|II|F1-ATPase gamma subunit (predicted)
SPBC17G9.07|rps2402|II|40S	7	7	14	>SPBC17G9.07|rps2402|II|40S ribosomal protein S24 (predicted)
SPBC1D7.04|mlo3|II|RNA	7	12	19	>SPBC1D7.04|mlo3|II|RNA binding protein Mlo3
SPBC20F10.01|gar1|II|snoRNP	7	7	14	>SPBC20F10.01|gar1|II|snoRNP pseudouridylase box H/ACA snoRNP complex protein Gar1
SPBC216.03|SPBC216.03|II|conserved	7	8	15	>SPBC216.03|SPBC216.03|II|conserved fungal protein
SPBC21B10.08c|SPBC21B10.08c|II|antibiotic	7	7	14	>SPBC21B10.08c|SPBC21B10.08c|II|antibiotic biosynthesis monooxygenase-like domain (predicted)
SPBC29B5.03c|rpl26|II|60S	7	6	13	>SPBC29B5.03c|rpl26|II|60S ribosomal protein L26 (predicted)
SPBC2D10.12|rhp23|II|Rad23	7	8	15	>SPBC2D10.12|rhp23|II|Rad23 homolog Rhp23
SPBC2G2.16|mpi1|II|mannose-6-phosphate	7	11	18	>SPBC2G2.16|mpi1|II|mannose-6-phosphate isomerase Mpi1 (predicted)
SPBC32F12.03c|gpx1|II|glutathione	7	12	19	>SPBC32F12.03c|gpx1|II|glutathione peroxidase Gpx1
SPBC4.07c|rpt2|II|19S	7	8	15	>SPBC4.07c|rpt2|II|19S proteasome regulatory subunit Rpt2
SPBC428.07|meu6|II|meiotic	7	10	17	>SPBC428.07|meu6|II|meiotic chromosome segregation protein Meu6
SPBC577.08c|txl1|II|thioredoxin-like	7	9	16	>SPBC577.08c|txl1|II|thioredoxin-like I protein Txl1
SPBC685.06|rps001|II|40S	7	7	14	>SPBC685.06|rps001|II|40S ribosomal protein S0A (p40)
SPBC776.11|rpl2801|II|60S	7	8	15	>SPBC776.11|rpl2801|II|60S ribosomal protein L27/L28
SPBC800.09|sum2|II|translation	7	12	19	>SPBC800.09|sum2|II|translation initiation inhibitor (predicted)
SPBC839.04|rpl803|II|60S;SPBC2F12.07c|rpl802|II|60S;SPAC1F7.13c|rpl801|I|60S	7	10	17	>SPBC839.04|rpl803|II|60S ribosomal protein L8 (predicted);>SPBC2F12.07c|rpl802|II|60S ribosomal protein L8 (predicted);>SPAC1F7.13c|rpl801|I|60S ribosomal protein L8 (predicted)
SPBC839.16|thf1|II|C1-5,6,7,8-tetrahydrofolate	7	8	15	>SPBC839.16|thf1|II|C1-5,6,7,8-tetrahydrofolate (THF) synthase, trifunctional enzyme Thf1
SPBC8E4.04|SPBC8E4.04|II|alditol	7	9	16	>SPBC8E4.04|SPBC8E4.04|II|alditol NADP+ 1-oxidoreductase activity (predicted)
SPBP8B7.18c|SPBP8B7.18c|II|phosphomethylpyrimidine	7	15	22	>SPBP8B7.18c|SPBP8B7.18c|II|phosphomethylpyrimidine kinase (predicted)
SPCC1442.16c|zta1|III|NADPH	7	13	20	>SPCC1442.16c|zta1|III|NADPH quinone oxidoreductase/ARE-binding protein (predicted)
SPCC1620.06c|SPCC1620.06c|III|ribose-phosphate	7	6	13	>SPCC1620.06c|SPCC1620.06c|III|ribose-phosphate pyrophosphokinase (predicted)
SPCC1682.16|rpt4|III|19S;SPBC56F2.07c|SPBC56F2.07c|II|ribosome	7	8	15	>SPCC1682.16|rpt4|III|19S proteasome regulatory subunit Rpt4 (predicted)
SPCC24B10.09|rps1702|III|40S	7	11	18	>SPCC24B10.09|rps1702|III|40S ribosomal protein S17 (predicted)
SPCC306.02c|yip3|III|Rab	7	7	14	>SPCC306.02c|yip3|III|Rab GTPase binding involved in ER to Golgi vesicle transport Yip3 (predicted)
SPCC31H12.04c|rpl1202|III|60S;SPCC16C4.13c|rpl1201|III|60S	7	12	19	>SPCC31H12.04c|rpl1202|III|60S ribosomal protein L12.1/L12A;>SPCC16C4.13c|rpl1201|III|60S ribosomal protein L12.1/L12A
SPCC338.15|wbp1|III|dolichyl-di-phosphooligosaccharide-protein	7	9	16	>SPCC338.15|wbp1|III|dolichyl-di-phosphooligosaccharide-protein glycotransferase subunit Wbp1 (predicted)
SPCC550.06c|hsp10|III|mitochondrial	7	6	13	>SPCC550.06c|hsp10|III|mitochondrial heat shock protein Hsp10 (predicted)
SPCC5E4.07|rpl2802|III|60S	7	8	15	>SPCC5E4.07|rpl2802|III|60S ribosomal protein L27/L28
SPCC613.05c|rpl35|III|60S	7	6	13	>SPCC613.05c|rpl35|III|60S ribosomal protein L35
SPCC663.09c|SPCC663.09c|III|short;SPCC663.08c|SPCC663.08c|III|short;SPCC663.06c|osr1|III|short;SPCC24B10.20|SPCC24B10.20|III|short	7		7	>SPCC663.09c|SPCC663.09c|III|short chain dehydrogenase (predicted)
SPAC1142.02c|SPAC1142.02c|I|TPR	6	10	16	>SPAC1142.02c|SPAC1142.02c|I|TPR repeat protein, SGT2 family (predicted)
SPAC11E3.07|vma4|I|V-type	6	9	15	>SPAC11E3.07|vma4|I|V-type ATPase V1 subunit E (predicted)
SPAC140.02|gar2|I|nucleolar	6	8	14	>SPAC140.02|gar2|I|nucleolar protein required for rRNA processing
SPAC144.12|rki1|I|ribose	6	7	13	>SPAC144.12|rki1|I|ribose 5-phosphate isomerase Rki1 (predicted)
SPAC17A5.15c|gus1|I|cytoplasmic	6	4	10	>SPAC17A5.15c|gus1|I|cytoplasmic glutamate-tRNA ligase gus1 (predicted)
SPAC1805.13|rpl14|I|60S	6	8	14	>SPAC1805.13|rpl14|I|60S ribosomal protein L14 (predicted)
SPAC1805.16c|SPAC1805.16c|I|purine	6	11	17	>SPAC1805.16c|SPAC1805.16c|I|purine nucleoside phosphorylase (predicted)
SPAC18G6.03|ypt3|I|GTPase	6	10	16	>SPAC18G6.03|ypt3|I|GTPase Ypt3
SPAC19A8.04|erg5|I|C-22	6	15	21	>SPAC19A8.04|erg5|I|C-22 sterol desaturase Erg5
SPAC22H10.12c|gdi1|I|GDP	6	6	12	>SPAC22H10.12c|gdi1|I|GDP dissociation inhibitor Gdi1 (predicted)
SPAC23G3.06|nop58|I|U3	6	5	11	>SPAC23G3.06|nop58|I|U3 snoRNP protein Nop58 (predicted)
SPAC25G10.05c|his1|I|ATP	6	7	13	>SPAC25G10.05c|his1|I|ATP phosphoribosyltransferase
SPAC29A4.04c|cbf5|I|pseudouridylate	6	5	11	>SPAC29A4.04c|cbf5|I|pseudouridylate synthase Cbf5 (predicted)
SPAC31G5.14|gcv1|I|glycine	6	13	19	>SPAC31G5.14|gcv1|I|glycine decarboxylase T subunit (predicted)
SPAC32A11.04c|tif212|I|translation	6	10	16	>SPAC32A11.04c|tif212|I|translation initiation factor eIF2 beta subunit (predicted)
SPAC3C7.11c|cnx1|I|calnexin	6	7	13	>SPAC3C7.11c|cnx1|I|calnexin Cnx1
SPAC3G9.06|frs2|I|cytoplasmic	6	11	17	>SPAC3G9.06|frs2|I|cytoplasmic phenylalanine-tRNA ligase alpha subunit Frs2 (predicted)
SPAC4F10.20|grx1|I|glutaredoxin	6	7	13	>SPAC4F10.20|grx1|I|glutaredoxin Grx1
SPAC4G9.12|idn1|I|gluconokinase	6	7	13	>SPAC4G9.12|idn1|I|gluconokinase
SPAC589.06c|SPAC589.06c|I|pho88	6	8	14	>SPAC589.06c|SPAC589.06c|I|pho88 family protein (predicted)
SPAC5D6.01|rps2202|I|40S;SPAC22A12.04c|rps2201|I|40S	6	8	14	>SPAC5D6.01|rps2202|I|40S ribosomal protein S15a (predicted);>SPAC22A12.04c|rps2201|I|40S ribosomal protein S15a (predicted)
SPAC767.01c|vps1|I|dynamin	6	14	20	>SPAC767.01c|vps1|I|dynamin family protein Vps1
SPAC926.09c|fas1|I|fatty	6	13	19	>SPAC926.09c|fas1|I|fatty acid synthase beta subunit Fas1
SPAC9E9.07c|ypt2|I|GTPase	6	9	15	>SPAC9E9.07c|ypt2|I|GTPase Ypt2
SPBC106.06|cct4|II|chaperonin-containing	6	11	17	>SPBC106.06|cct4|II|chaperonin-containing T-complex delta subunit Cct4
SPBC106.16|pre6|II|20S	6	9	15	>SPBC106.16|pre6|II|20S proteasome complex subunit alpha 4 Pre6
SPBC119.01|rpn3|II|19S	6	9	15	>SPBC119.01|rpn3|II|19S proteasome regulatory subunit Rpn3
SPBC11C11.06c|SPBC11C11.06c|II|Schizosaccharomyces	6	6	12	>SPBC11C11.06c|SPBC11C11.06c|II|Schizosaccharomyces specific protein
SPBC12C2.04|SPBC12C2.04|II|NAD;SPACUNK4.17|SPACUNK4.17|I|NAD	6		6	>SPBC12C2.04|SPBC12C2.04|II|NAD binding dehydrogenase family protein
SPBC12C2.12c|glo1|II|glyoxalase	6	8	14	>SPBC12C2.12c|glo1|II|glyoxalase I
SPBC12D12.03|cct1|II|chaperonin-containing	6	17	23	>SPBC12D12.03|cct1|II|chaperonin-containing T-complex alpha subunit Cct1
SPBC1539.07c|fmd1|II|glutathione-dependent	6	9	15	>SPBC1539.07c|fmd1|II|glutathione-dependent formaldehyde dehydrogenase (predicted)
SPBC18H10.02|lcf1|II|long-chain-fatty-acid-CoA	6	10	16	>SPBC18H10.02|lcf1|II|long-chain-fatty-acid-CoA ligase Lcf1
SPBC19C7.06|prs1|II|cytoplasmic	6	13	19	>SPBC19C7.06|prs1|II|cytoplasmic proline-tRNA ligase Prs1 (predicted)
SPBC21C3.13|rps1901|II|40S	6	7	13	>SPBC21C3.13|rps1901|II|40S ribosomal protein S19 (predicted)
SPBC23G7.12c|rpt6|II|19S;SPAC1834.11c|sec18|I|secretory	6		6	>SPBC23G7.12c|rpt6|II|19S proteasome regulatory subunit Rpt6 (predicted)
SPBC25H2.12c|cct7|II|chaperonin-containing	6	17	23	>SPBC25H2.12c|cct7|II|chaperonin-containing T-complex eta subunit Cct7
SPBC26H8.07c|nda3|II|tubulin;CON__ENSEMBL:ENSBTAP00000025008	6	9	15	>SPBC26H8.07c|nda3|II|tubulin beta Nda3
SPBC2G2.12|hrs1|II|mitochondrial	6	9	15	>SPBC2G2.12|hrs1|II|mitochondrial and cytoplasmic histidine-tRNA ligase Hrs1 (predicted)
SPBC30D10.13c|pdb1|II|pyruvate	6	9	15	>SPBC30D10.13c|pdb1|II|pyruvate dehydrogenase e1 component beta subunit Pdb1
SPBC31F10.06c|sar1|II|ADP-ribosylation	6	7	13	>SPBC31F10.06c|sar1|II|ADP-ribosylation factor Sar1
SPBC354.07c|SPBC354.07c|II|oxysterol	6	9	15	>SPBC354.07c|SPBC354.07c|II|oxysterol binding protein (predicted)
SPBC354.14c|vac8|II|vacuolar	6	7	13	>SPBC354.14c|vac8|II|vacuolar protein Vac8 (predicted)
SPBC3F6.03|trr1|II|thioredoxin	6	7	13	>SPBC3F6.03|trr1|II|thioredoxin reductase Trr1
SPBC428.02c|eca39|II|branched	6	14	20	>SPBC428.02c|eca39|II|branched chain amino acid aminotransferase Eca39
SPBC4C3.10c|pre3|II|20S	6	7	13	>SPBC4C3.10c|pre3|II|20S proteasome complex subunit beta 1 Pre3 (predicted)
SPBC582.07c|rpn7|II|19S	6	15	21	>SPBC582.07c|rpn7|II|19S proteasome regulatory subunit Rpn7
SPBC646.11|cct6|II|chaperonin-containing	6	6	12	>SPBC646.11|cct6|II|chaperonin-containing T-complex zeta subunit Cct6
SPBC649.02|rps1902|II|40S	6	6	12	>SPBC649.02|rps1902|II|40S ribosomal protein S19 (predicted)
SPBC725.01|maa1|II|mitochondrial	6	12	18	>SPBC725.01|maa1|II|mitochondrial aspartate aminotransferase Maa1 (predicted)
SPBC83.17|mbf1|II|transcriptional	6	6	12	>SPBC83.17|mbf1|II|transcriptional coactivator, multiprotein bridging factor Mbf1 (predicted)
SPBC9B6.04c|tuf1|II|mitochondrial	6	12	18	>SPBC9B6.04c|tuf1|II|mitochondrial translation elongation factor EF-Tu Tuf1
SPBP22H7.08|rps1002|II|40S	6	11	17	>SPBP22H7.08|rps1002|II|40S ribosomal protein S10 (predicted)
SPBP8B7.25|cyp4|II|cyclophilin	6	5	11	>SPBP8B7.25|cyp4|II|cyclophilin family peptidyl-prolyl cis-trans isomerase Cyp4 (predicted)
SPBPB21E7.07|aes1|II|enhancer	6	8	14	>SPBPB21E7.07|aes1|II|enhancer of RNA-mediated gene silencing
SPCC1183.02|SPCC1183.02|III|glutathione	6	8	14	>SPCC1183.02|SPCC1183.02|III|glutathione S-transferase, translational elongation factor eEF1 (predicted)
SPCC1183.08c|rpl101|III|60S	6	8	14	>SPCC1183.08c|rpl101|III|60S ribosomal protein L10a
SPCC1235.14|ght5|III|hexose	6	4	10	>SPCC1235.14|ght5|III|hexose transmembrane transporter Ght5
SPCC126.06|twf1|III|twinfilin	6	11	17	>SPCC126.06|twf1|III|twinfilin (predicted)
SPCC1672.02c|sap1|III|switch-activating	6	9	15	>SPCC1672.02c|sap1|III|switch-activating protein Sap1
SPCC1672.05c|yrs1|III|cytoplasmic	6	13	19	>SPCC1672.05c|yrs1|III|cytoplasmic tyrosine-tRNA ligase Yrs1 (predicted)
SPCC285.17|spp27|III|RNA	6	8	14	>SPCC285.17|spp27|III|RNA polymerase I upstream activation factor complex subunit Spp27
SPCC31H12.03c|SPCC31H12.03c|III|RNA	6	6	12	>SPCC31H12.03c|SPCC31H12.03c|III|RNA binding protein (predicted)
SPCC338.10c|cox5|III|cytochrome	6	5	11	>SPCC338.10c|cox5|III|cytochrome c oxidase subunit V (predicted)
SPCC364.06|nap1|III|nucleosome	6	8	14	>SPCC364.06|nap1|III|nucleosome assembly protein Nap1
SPCC63.14|eis1|III|eisosome	6	23	29	>SPCC63.14|eis1|III|eisosome assembly protein eis1
SPCC965.06|osr2|III|aldo-keto	6	10	16	>SPCC965.06|osr2|III|aldo-keto reductase (predicted)
SPCP31B10.08c|rpl35a|III|60S	6	6	12	>SPCP31B10.08c|rpl35a|III|60S ribosomal protein L35a
SPAC1039.06|SPAC1039.06|I|alanine	5	9	14	>SPAC1039.06|SPAC1039.06|I|alanine racemase (predicted)
SPAC11D3.02c|SPAC11D3.02c|I|ELLA	5	6	11	>SPAC11D3.02c|SPAC11D3.02c|I|ELLA family acetyltransferase (predicted)
SPAC13C5.01c|pre9|I|20S	5	4	9	>SPAC13C5.01c|pre9|I|20S proteasome complex subunit alpha 3 Pre9 (predicted)
SPAC140.01|sdh2|I|succinate	5	10	15	>SPAC140.01|sdh2|I|succinate dehydrogenase (ubiquinone) iron-sulfur protein subunit (predicted)
SPAC1486.01|sod2|I|mitochondrial	5	6	11	>SPAC1486.01|sod2|I|mitochondrial superoxide dismutase Sod2
SPAC16.02c|srp2|I|splicing	5	5	10	>SPAC16.02c|srp2|I|splicing factor Srp2
SPAC16E8.17c|SPAC16E8.17c|I|succinate-CoA	5	6	11	>SPAC16E8.17c|SPAC16E8.17c|I|succinate-CoA ligase alpha subunit (predicted)
SPAC1783.08c|rpl1502|I|60S	5	7	12	>SPAC1783.08c|rpl1502|I|60S ribosomal protein L15b (predicted)
SPAC17A2.03c|vma6|I|V-type	5	6	11	>SPAC17A2.03c|vma6|I|V-type ATPase V0 subunit d (predicted)
SPAC17G6.14c|uap56|I|TREX	5	7	12	>SPAC17G6.14c|uap56|I|TREX complex subunit, ATP-dependent RNA helicase Uap56
SPAC1F12.02c|tma19|I|translationally	5	7	12	>SPAC1F12.02c|tma19|I|translationally controlled tumor protein homolog Tma19/Tpt1
SPAC1F7.04|rho1|I|Rho	5	8	13	>SPAC1F7.04|rho1|I|Rho family GTPase Rho1
SPAC22A12.08c|SPAC22A12.08c|I|cardiolipin	5	6	11	>SPAC22A12.08c|SPAC22A12.08c|I|cardiolipin synthase/ hydrolase fusion protein (predicted)
SPAC22E12.03c|sdj1|I|glyoxylase	5	7	12	>SPAC22E12.03c|sdj1|I|glyoxylase III sdj1
SPAC22G7.01c|fra1|I|iron	5	12	17	>SPAC22G7.01c|fra1|I|iron responsive transcriptional regulator, peptidase family (predicted)
SPAC23A1.03|apt1|I|adenine	5	5	10	>SPAC23A1.03|apt1|I|adenine phosphoribosyltransferase (APRT) (predicted)
SPAC23A1.12c|frs1|I|cytoplasmic	5	8	13	>SPAC23A1.12c|frs1|I|cytoplasmic phenylalanine-tRNA ligase beta subunit Frs1 (predicted)
SPAC23C11.13c|hpt1|I|xanthine	5	5	10	>SPAC23C11.13c|hpt1|I|xanthine phosphoribosyltransferase (predicted)
SPAC23C4.08|rho3|I|Rho	5	6	11	>SPAC23C4.08|rho3|I|Rho family GTPase Rho3
SPAC23H4.10c|thi4|I|bifunctional	5	13	18	>SPAC23H4.10c|thi4|I|bifunctional thiamine-phosphate dipyrophosphorylase/hydroxyethylthiazole kinase
SPAC26F1.04c|etr1|I|enoyl-[acyl-carrier	5	10	15	>SPAC26F1.04c|etr1|I|enoyl-[acyl-carrier protein] reductase (predicted)
SPAC31G5.13|rpn11|I|19S	5	5	10	>SPAC31G5.13|rpn11|I|19S proteasome regulatory subunit Rpn11
SPAC323.02c|pup2|I|20S	5	9	14	>SPAC323.02c|pup2|I|20S proteasome complex subunit alpha 5, Pup2 (predicted)
SPAC3C7.14c|obr1|I|ubiquitinated	5	6	11	>SPAC3C7.14c|obr1|I|ubiquitinated protein Uhp1
SPAC3F10.04|gsa1|I|glutathione	5	11	16	>SPAC3F10.04|gsa1|I|glutathione synthetase large and small subunit Gsa1
SPAC3H1.07|aru1|I|arginase	5	8	13	>SPAC3H1.07|aru1|I|arginase Aru1
SPAC4F10.10c|mnn9|I|mannosyltransferase	5	4	9	>SPAC4F10.10c|mnn9|I|mannosyltransferase complex subunit, Anp family Mnn9 (predicted)
SPAC4F10.14c|btf3|I|nascent	5	6	11	>SPAC4F10.14c|btf3|I|nascent polypeptide-associated complex beta subunit
SPAC521.05|rps802|I|40S;SPAC2C4.16c|rps801|I|40S	5	8	13	>SPAC521.05|rps802|I|40S ribosomal protein S8 (predicted);>SPAC2C4.16c|rps801|I|40S ribosomal protein S8 (predicted)
SPAC631.01c|acp2|I|F-actin	5	9	14	>SPAC631.01c|acp2|I|F-actin capping protein beta subunit Acp2
SPAC644.05c|dut1|I|deoxyuridine	5	6	11	>SPAC644.05c|dut1|I|deoxyuridine 5-triphosphate nucleotidohydrolase (predicted)
SPAC6G10.11c|ubi3|I|ribosomal-ubiquitin;SPAC589.10c|ubi5|I|ribosomal-ubiquitin;SPAC1805.12c|uep1|I|ribosomal-ubiquitin;SPAC11G7.04|ubi1|I|ribosomal-ubiquitin;SPBC337.08c|ubi4|II|ubiquitin	5	9	14	>SPAC6G10.11c|ubi3|I|ribosomal-ubiquitin fusion protein Ubi3 (predicted);>SPAC589.10c|ubi5|I|ribosomal-ubiquitin fusion protein Ubi5 (predicted)
SPAC7D4.07c|trx1|I|cytosolic	5	5	10	>SPAC7D4.07c|trx1|I|cytosolic thioredoxin Trx1
SPAC821.10c|sod1|I|superoxide	5	6	11	>SPAC821.10c|sod1|I|superoxide dismutase Sod1
SPAC821.11|pro1|I|gamma-glutamyl	5	9	14	>SPAC821.11|pro1|I|gamma-glutamyl phosphate reductase Pro1 (predicted)
SPAC9E9.03|leu2|I|3-isopropylmalate	5	9	14	>SPAC9E9.03|leu2|I|3-isopropylmalate dehydratase Leu2 (predicted)
SPAC9E9.13|wos2|I|p23	5	6	11	>SPAC9E9.13|wos2|I|p23 homolog, predicted co-chaperone Wos2
SPAPB17E12.13|rpl1802|I|60S	5	6	11	>SPAPB17E12.13|rpl1802|I|60S ribosomal protein L18 (predicted)
SPBC11C11.07|rpl1801|II|60S	5	5	10	>SPBC11C11.07|rpl1801|II|60S ribosomal protein L18
SPBC14C8.04|ilv6|II|acetolactate	5	4	9	>SPBC14C8.04|ilv6|II|acetolactate synthase regulatory unit Ilv6 (predicted)
SPBC14F5.09c|ade8|II|adenylosuccinate	5	17	22	>SPBC14F5.09c|ade8|II|adenylosuccinate lyase Ade8
SPBC1685.10|rps27|II|40S	5	5	10	>SPBC1685.10|rps27|II|40S ribosomal protein S27 (predicted)
SPBC16C6.07c|rpt1|II|19S	5	13	18	>SPBC16C6.07c|rpt1|II|19S proteasome regulatory subunit Rpt1 (predicted)
SPBC16D10.08c|hsp104|II|heat	5	11	16	>SPBC16D10.08c|hsp104|II|heat shock protein Hsp104
SPBC16E9.09c|erp5|II|COPII	5	4	9	>SPBC16E9.09c|erp5|II|COPII vesicle coat component Erp5/Erp6 (predicted)
SPBC16G5.01|rpn12|II|19S	5	5	10	>SPBC16G5.01|rpn12|II|19S proteasome regulatory subunit Rpn12
SPBC16G5.05c|scs2|II|VAP	5	8	13	>SPBC16G5.05c|scs2|II|VAP family protein Scs2
SPBC16H5.08c|SPBC16H5.08c|II|ribosome	5	9	14	>SPBC16H5.08c|SPBC16H5.08c|II|ribosome biogenesis ATPase, Arb family ABCF2-like (predicted)
SPBC1734.11|mas5|II|DNAJ	5	7	12	>SPBC1734.11|mas5|II|DNAJ domain protein Mas5 (predicted)
SPBC1773.07c|sbp1|II|Ran	5	7	12	>SPBC1773.07c|sbp1|II|Ran GTPase binding protein Sbp1
SPBC1921.01c|rpl35b|II|60S	5	7	12	>SPBC1921.01c|rpl35b|II|60S ribosomal protein L35a (predicted)
SPBC30D10.18c|rpl102|II|60S	5	7	12	>SPBC30D10.18c|rpl102|II|60S ribosomal protein L10a
SPBC31A8.01c|rtn1|II|reticulon-like	5	7	12	>SPBC31A8.01c|rtn1|II|reticulon-like protein Rtn1
SPBC354.10|def1|II|RNAPII	5	9	14	>SPBC354.10|def1|II|RNAPII degradation factor Def1 (predicted)
SPBC365.12c|ish1|II|LEA	5	23	28	>SPBC365.12c|ish1|II|LEA domain protein
SPBC365.13c|hba1|II|Ran	5	8	13	>SPBC365.13c|hba1|II|Ran GTPase binding protein Hba1
SPBC3F6.02c|erg26|II|3	5	7	12	>SPBC3F6.02c|erg26|II|3 beta-hydroxysteroid dehydrogenase/delta 5-->4-isomerase Erg26 (predicted)
SPBC428.11|met17|II|homocysteine	5	9	14	>SPBC428.11|met17|II|homocysteine synthase Met17
SPBC460.02c|SPBC460.02c|AB325691|eukaryotic	5	7	12	>SPBC460.02c|SPBC460.02c|AB325691|eukaryotic translation elongation factor, glutathione S-transferase (predicted)
SPBC4C3.07|eif6|II|translation	5	6	11	>SPBC4C3.07|eif6|II|translation initiation factor eIF3f
SPBC839.13c|rpl1601|II|60S;SPAC23A1.11|rpl1602|I|60S;SPBC2G2.05|rpl1603|II|60S	5		5	>SPBC839.13c|rpl1601|II|60S ribosomal protein L13/L16 (predicted);>SPAC23A1.11|rpl1602|I|60S ribosomal protein L13/L16 (predicted)
SPBP26C9.02c|car1|II|arginase	5	7	12	>SPBP26C9.02c|car1|II|arginase Car1
SPBP8B7.05c|nce103|II|carbonic	5	11	16	>SPBP8B7.05c|nce103|II|carbonic anhydrase (predicted)
SPCC1442.06|pre8|III|20S	5	7	12	>SPCC1442.06|pre8|III|20S proteasome complex subunit alpha 2, Pre8 (predicted)
SPCC1450.13c|rib5|III|riboflavin	5	9	14	>SPCC1450.13c|rib5|III|riboflavin synthase Rib5
SPCC14G10.04|SPCC14G10.04|III|Schizosaccharomyces	5	12	17	>SPCC14G10.04|SPCC14G10.04|III|Schizosaccharomyces specific protein
SPCC1739.12|ppe1|III|serine/threonine;SPAC22H10.04|ppa3|I|protein	5	9	14	>SPCC1739.12|ppe1|III|serine/threonine protein phosphatase Ppe1
SPCC18.14c|rpp0|III|60S	5	6	11	>SPCC18.14c|rpp0|III|60S acidic ribosomal protein Rpp0 (predicted)
SPCC191.07|cyc1|III|cytochrome	5	7	12	>SPCC191.07|cyc1|III|cytochrome c
SPCC23B6.01c|SPCC23B6.01c|III|oxysterol	5	17	22	>SPCC23B6.01c|SPCC23B6.01c|III|oxysterol binding protein (predicted)
SPCC330.14c|rpl2402|III|60S;SPAC6G9.09c|rpl2401|I|60S	5	8	13	>SPCC330.14c|rpl2402|III|60S ribosomal protein L24 (predicted);>SPAC6G9.09c|rpl2401|I|60S ribosomal protein L24 (predicted)
SPCC576.11|rpl15|III|60S	5	7	12	>SPCC576.11|rpl15|III|60S ribosomal protein L15 (predicted)
SPCC962.04|rps1201|III|40S	5	6	11	>SPCC962.04|rps1201|III|40S ribosomal protein S12 (predicted)
SPMIT.11|cox2|MT|cytochrome	5	5	10	>SPMIT.11|cox2|MT|cytochrome c oxidase 2 (predicted)
SPAC1006.01|psp3|I|vacuolar	4	5	9	>SPAC1006.01|psp3|I|vacuolar serine protease Psp3 (predicted)
SPAC1142.06|get3|I|GET	4	9	13	>SPAC1142.06|get3|I|GET complex ATPase subunit Get3 (predicted)
SPAC1296.02|cox4|I|cytochrome	4	6	10	>SPAC1296.02|cox4|I|cytochrome c oxidase subunit IV (predicted)
SPAC12B10.16c|mug157|I|conserved	4	12	16	>SPAC12B10.16c|mug157|I|conserved protein Mug157
SPAC13A11.02c|erg11|I|sterol	4	2	6	>SPAC13A11.02c|erg11|I|sterol 14-demethylase Erg11 (predicted)
SPAC15F9.03c|nxt2|I|nuclear	4	4	8	>SPAC15F9.03c|nxt2|I|nuclear transport factor Nxt2
SPAC1782.11|met14|I|adenylyl-sulfate	4	6	10	>SPAC1782.11|met14|I|adenylyl-sulfate kinase (predicted)
SPAC17C9.03|tif471|I|translation	4	10	14	>SPAC17C9.03|tif471|I|translation initiation factor eIF4G
SPAC17C9.09c|tim13|I|TIM22	4	4	8	>SPAC17C9.09c|tim13|I|TIM22 inner membrane protein import complex subunit Tim13 (predicted)
SPAC17G6.06|rps2401|I|40S	4	7	11	>SPAC17G6.06|rps2401|I|40S ribosomal protein S24 (predicted)
SPAC1834.01|sup45|I|translation	4	5	9	>SPAC1834.01|sup45|I|translation release factor eRF1
SPAC18G6.04c|shm2|I|serine	4	8	12	>SPAC18G6.04c|shm2|I|serine hydroxymethyltransferase Shm2 (predicted)
SPAC1F7.09c|dal2|I|allantoicase	4	6	10	>SPAC1F7.09c|dal2|I|allantoicase Dal2 (predicted)
SPAC20G8.07c|erg2|I|C-8	4	2	6	>SPAC20G8.07c|erg2|I|C-8 sterol isomerase Erg2
SPAC22E12.07|rna1|I|Ran	4	11	15	>SPAC22E12.07|rna1|I|Ran GAP Rna1
SPAC26A3.05|chc1|I|clathrin	4	14	18	>SPAC26A3.05|chc1|I|clathrin heavy chain Chc1 (predicted)
SPAC26A3.16|dph1|I|UBA	4	5	9	>SPAC26A3.16|dph1|I|UBA domain protein Dph1
SPAC27F1.07|ost1|I|dolichyl-diphospho-oligosaccharide-protein	4	5	9	>SPAC27F1.07|ost1|I|dolichyl-diphospho-oligosaccharide-protein glycosyltransferase Ost1 (predicted)
SPAC4A8.13c|pts1|I|20S	4	5	9	>SPAC4A8.13c|pts1|I|20S proteasome complex subunit beta 5
SPAC4A8.15c|cdc3|I|profilin	4	3	7	>SPAC4A8.15c|cdc3|I|profilin
SPAC4A8.16c|tif33|I|translation	4	5	9	>SPAC4A8.16c|tif33|I|translation initiation factor eIF3c
SPAC5H10.10|SPAC5H10.10|I|NADPH	4	6	10	>SPAC5H10.10|SPAC5H10.10|I|NADPH dehydrogenase (predicted)
SPAC637.07|moe1|I|translation	4	9	13	>SPAC637.07|moe1|I|translation initiation factor eIF3d Moe1
SPAC6B12.12|tom70|I|mitochondrial	4	12	16	>SPAC6B12.12|tom70|I|mitochondrial TOM complex subunit Tom70 (predicted)
SPAC6F12.07|tom20|I|mitochondrial	4	2	6	>SPAC6F12.07|tom20|I|mitochondrial TOM complex subunit Tom20 (predicted)
SPAC806.07|ndk1|I|nucleoside	4	8	12	>SPAC806.07|ndk1|I|nucleoside diphosphate kinase Ndk1
SPAC821.06|spn2|I|mitotic	4	5	9	>SPAC821.06|spn2|I|mitotic and meiotic (sporulation) septin Spn2
SPAC824.07|glo2|I|glyoxalase	4	6	10	>SPAC824.07|glo2|I|glyoxalase II
SPAC8E11.10|SPAC8E11.10|I|sorbose	4	4	8	>SPAC8E11.10|SPAC8E11.10|I|sorbose reductase (predicted)
SPAC977.16c|dak2|I|dihydroxyacetone	4	4	8	>SPAC977.16c|dak2|I|dihydroxyacetone kinase Dak2
SPAC9E9.04|SPAC9E9.04|I|bcap	4	5	9	>SPAC9E9.04|SPAC9E9.04|I|bcap family homolog (predicted)
SPAP7G5.02c|gua2|I|GMP	4	12	16	>SPAP7G5.02c|gua2|I|GMP synthase [glutamine-hydrolyzing] Gua2 (predicted)
SPAP8A3.09c|paa1|I|protein	4	7	11	>SPAP8A3.09c|paa1|I|protein phosphatase regulatory subunit Paa1
SPAPB8E5.09|rvb1|I|AAA	4	5	9	>SPAPB8E5.09|rvb1|I|AAA family ATPase Rvb1
SPBC119.03|SPBC119.03|II|human;SPBPB21E7.04c|SPBPB21E7.04c|II|human	4	7	11	>SPBC119.03|SPBC119.03|II|human COMT catechol O-methyltransferase homolog 1
SPBC1198.05|SPBC1198.05|II|guanylate	4	7	11	>SPBC1198.05|SPBC1198.05|II|guanylate kinase (predicted)
SPBC1271.14|SPBC1271.14|II|glutamate	4	7	11	>SPBC1271.14|SPBC1271.14|II|glutamate N-acetyltransferase (predicted)
SPBC1289.03c|spi1|II|Ran	4	6	10	>SPBC1289.03c|spi1|II|Ran GTPase Spi1
SPBC1289.05c|vma10|II|V-type	4	6	10	>SPBC1289.05c|vma10|II|V-type ATPase V1 domain subunit G (predicted)
SPBC13G1.11|ykt6|II|SNARE	4	8	12	>SPBC13G1.11|ykt6|II|SNARE Ykt6 (predicted)
SPBC1539.04|tts1|II|tetra	4	5	9	>SPBC1539.04|tts1|II|tetra spanning protein 1, Tts1
SPBC1677.03c|tda1|II|threonine	4	5	9	>SPBC1677.03c|tda1|II|threonine ammonia-lyase Tda1
SPBC16A3.12c|SPBC16A3.12c|II|triglyceride	4		4	>SPBC16A3.12c|SPBC16A3.12c|II|triglyceride lipase-cholesterol esterase (predicted)
SPBC16C6.08c|qcr6|II|ubiquinol-cytochrome-c	4	9	13	>SPBC16C6.08c|qcr6|II|ubiquinol-cytochrome-c reductase complex subunit 8, hinge protein (predicted)
SPBC16C6.11|rpl3201|II|60S	4	8	12	>SPBC16C6.11|rpl3201|II|60S ribosomal protein L32
SPBC16C6.13c|sec27|II|coatomer	4	9	13	>SPBC16C6.13c|sec27|II|coatomer beta subunit (predicted)
SPBC16D10.10|tad2|II|tRNA	4	8	12	>SPBC16D10.10|tad2|II|tRNA specific adenosine deaminase subunit Tad2
SPBC17A3.07|pgr1|II|mitochondrial	4	8	12	>SPBC17A3.07|pgr1|II|mitochondrial glutathione reductase Pgr1
SPBC17G9.10|rpl1102|II|60S;SPAC26A3.07c|rpl1101|I|60S	4	5	9	>SPBC17G9.10|rpl1102|II|60S ribosomal protein L11 (predicted);>SPAC26A3.07c|rpl1101|I|60S ribosomal protein L11 (predicted)
SPBC19F5.04|SPBC19F5.04|II|aspartate	4	8	12	>SPBC19F5.04|SPBC19F5.04|II|aspartate kinase (predicted)
SPBC19G7.17|SPBC19G7.17|II|translocon	4	3	7	>SPBC19G7.17|SPBC19G7.17|II|translocon subunit Sec61 homolog (predicted)
SPBC215.11c|SPBC215.11c|II|aldo/keto	4	12	16	>SPBC215.11c|SPBC215.11c|II|aldo/keto reductase, unknown biological role
SPBC24C6.05|sec28|II|coatomer	4	3	7	>SPBC24C6.05|sec28|II|coatomer epsilon subunit (predicted)
SPBC25H2.02|trs1|II|cytoplasmic	4	15	19	>SPBC25H2.02|trs1|II|cytoplasmic threonine-tRNA ligase Trs1 (predicted)
SPBC29A10.13|atp7|II|F0-ATPase	4	8	12	>SPBC29A10.13|atp7|II|F0-ATPase subunit D (predicted)
SPBC29A3.18|cyt1|II|cytochrome	4	7	11	>SPBC29A3.18|cyt1|II|cytochrome c1 Cyt1 (predicted)
SPBC30D10.14|SPBC30D10.14|II|dienelactone	4	8	12	>SPBC30D10.14|SPBC30D10.14|II|dienelactone hydrolase family (predicted)
SPBC337.05c|cct8|II|chaperonin-containing	4	14	18	>SPBC337.05c|cct8|II|chaperonin-containing T-complex theta subunit Cct8
SPBC342.03|gas4|II|sporulation	4	7	11	>SPBC342.03|gas4|II|sporulation specific 1,3-beta-glucanosyltransferase Gas4
SPBC365.01|crs103|II|sec14	4	10	14	>SPBC365.01|crs103|II|sec14 cytosolic factor family, glycerophospholipid-transfer protein Crs103 (predicted)
SPBC3D6.15|rps2501|II|40S;SPAC694.05c|rps2502|I|40S	4	4	8	>SPBC3D6.15|rps2501|II|40S ribosomal protein S25 (predicted);>SPAC694.05c|rps2502|I|40S ribosomal protein S25 (predicted)
SPBC776.02c|dis2|II|serine/threonine	4	6	10	>SPBC776.02c|dis2|II|serine/threonine protein phosphatase PP1, Dis2
SPBC776.09|ste13|II|ATP-dependent	4	8	12	>SPBC776.09|ste13|II|ATP-dependent RNA helicase Ste13
SPBC776.15c|kgd2|II|dihydrolipoamide	4	5	9	>SPBC776.15c|kgd2|II|dihydrolipoamide S-succinyltransferase, e2 component of oxoglutarate dehydrogenase complex Kdg2 (predicted)
SPBC800.04c|rpl4301|II|60S	4	6	10	>SPBC800.04c|rpl4301|II|60S ribosomal protein L37a (predicted)
SPBC83.08|rvb2|II|AAA	4	11	15	>SPBC83.08|rvb2|II|AAA family ATPase Rvb2
SPBC8D2.03c|hhf2|II|histone;SPBC1105.12|hhf3|II|histone;SPAC1834.03c|hhf1|I|histone	4	7	11	>SPBC8D2.03c|hhf2|II|histone H4 h4.2;>SPBC1105.12|hhf3|II|histone H4 h4.3;>SPAC1834.03c|hhf1|I|histone H4 h4.1
SPBC8D2.20c|sec31|II|COPII-coated	4	11	15	>SPBC8D2.20c|sec31|II|COPII-coated vesicle component Sec31 (predicted)
SPBP4H10.11c|lcf2|II|long-chain-fatty-acid-CoA	4	8	12	>SPBP4H10.11c|lcf2|II|long-chain-fatty-acid-CoA ligase
SPBP4H10.12|SPBP4H10.12|II|conserved	4	5	9	>SPBP4H10.12|SPBP4H10.12|II|conserved protein
SPCC1223.12c|meu10|III|GPI	4	7	11	>SPCC1223.12c|meu10|III|GPI anchored cell surface protein involved in ascospore wall assembly Meu10
SPCC1322.05c|lap2|III|vacuolar	4	7	11	>SPCC1322.05c|lap2|III|vacuolar aminopeptidase
SPCC1393.03|rps1501|III|40S;SPAC1071.07c|rps1502|I|40S	4	4	8	>SPCC1393.03|rps1501|III|40S ribosomal protein S15 (predicted);>SPAC1071.07c|rps1502|I|40S ribosomal protein S15 (predicted)
SPCC1442.14c|hnt1|III|adenosine	4	4	8	>SPCC1442.14c|hnt1|III|adenosine 5-monophosphoramidase (predicted)
SPCC1620.08|SPCC1620.08|III|succinate-CoA	4	12	16	>SPCC1620.08|SPCC1620.08|III|succinate-CoA ligase beta subunit (predicted)
SPCC1682.10|rpn8|III|19S	4	6	10	>SPCC1682.10|rpn8|III|19S proteasome regulatory subunit Rpn8 (predicted)
SPCC1795.04c|pre10|III|20S	4	4	8	>SPCC1795.04c|pre10|III|20S proteasome complex subunit alpha 7, Pre10 (predicted)
SPCC1795.05c|ura6|III|uridylate	4	6	10	>SPCC1795.05c|ura6|III|uridylate kinase Ura6 (predicted)
SPCC18.18c|fum1|III|fumarate	4	7	11	>SPCC18.18c|fum1|III|fumarate hydratase (predicted)
SPCC1840.06|atp5|III|F0-ATPase	4	4	8	>SPCC1840.06|atp5|III|F0-ATPase delta subunit (predicted)
SPCC4B3.01|tum1|III|thiosulfate	4	12	16	>SPCC4B3.01|tum1|III|thiosulfate sulfurtransferase, involved in tRNA wobble position thiolation Tum1 (predicted)
SPCC576.09|rps20|III|40S	4	5	9	>SPCC576.09|rps20|III|40S ribosomal protein S20 (predicted)
SPCC5E4.05c|mgl1|III|mitochondrial	4	4	8	>SPCC5E4.05c|mgl1|III|mitochondrial acylglycerol lipase Mgl1 (predicted)
SPCC622.09|htb1|III|histone	4	8	12	>SPCC622.09|htb1|III|histone H2B Htb1
SPCC794.11c|ent3|III|ENTH/VHS	4	8	12	>SPCC794.11c|ent3|III|ENTH/VHS domain protein Ent3 (predicted)
SPCC965.07c|gst2|III|glutathione;SPCC191.09c|gst1|III|glutathione	4	8	12	>SPCC965.07c|gst2|III|glutathione S-transferase Gst2
SPCC970.05|rpl3601|III|60S;SPBC405.07|rpl3602|II|60S	4	5	9	>SPCC970.05|rpl3601|III|60S ribosomal protein L36;>SPBC405.07|rpl3602|II|60S ribosomal protein L36
SPAC1093.02|pdx3|I|pyridoxamine	3	6	9	>SPAC1093.02|pdx3|I|pyridoxamine 5-phosphate oxidase Pdx3 (predicted)
SPAC10F6.03c|cts1|I|CTP	3	5	8	>SPAC10F6.03c|cts1|I|CTP synthase Cts1 (predicted)
SPAC110.03|cdc42|I|Rho	3	3	6	>SPAC110.03|cdc42|I|Rho family GTPase Cdc42
SPAC11E3.15|rpl22|I|60S	3	5	8	>SPAC11E3.15|rpl22|I|60S ribosomal protein L22 (predicted)
SPAC13C5.04|SPAC13C5.04|I|amidotransferase	3	8	11	>SPAC13C5.04|SPAC13C5.04|I|amidotransferase (predicted)
SPAC13D6.02c|byr3|I|translational	3	8	11	>SPAC13D6.02c|byr3|I|translational activator, zf-CCHC type zinc finger protein (predicted)
SPAC1420.02c|cct5|I|chaperonin-containing	3	9	12	>SPAC1420.02c|cct5|I|chaperonin-containing T-complex epsilon subunit Cct5
SPAC14C4.04|SPAC14C4.04|I|ThiJ	3	8	11	>SPAC14C4.04|SPAC14C4.04|I|ThiJ domain protein (predicted)
SPAC1610.03c|crp79|I|poly(A)	3	14	17	>SPAC1610.03c|crp79|I|poly(A) binding protein Crp79
SPAC16E8.07c|vph1|I|V-type	3	5	8	>SPAC16E8.07c|vph1|I|V-type ATPase V0 subunit a (predicted)
SPAC17A2.05|osm1|I|fumarate	3	8	11	>SPAC17A2.05|osm1|I|fumarate reductase Osm1 (predicted)
SPAC17H9.07|SPAC17H9.07|I|signal	3	4	7	>SPAC17H9.07|SPAC17H9.07|I|signal recognition particle subunit Srp21 (predicted)
SPAC17H9.09c|ras1|I|GTPase	3	5	8	>SPAC17H9.09c|ras1|I|GTPase Ras1
SPAC17H9.11|gmf1|I|cofilin/tropomyosin	3	4	7	>SPAC17H9.11|gmf1|I|cofilin/tropomyosin family Glia Maturation Factor homolog Gmf1
SPAC1805.02c|etf2|I|electron	3	8	11	>SPAC1805.02c|etf2|I|electron transfer flavoprotein beta subunit EtfB (predicted)
SPAC1805.11c|rps2602|I|40S	3	1	4	>SPAC1805.11c|rps2602|I|40S ribosomal protein S26 (predicted)
SPAC19G12.08|scs7|I|sphingosine	3	6	9	>SPAC19G12.08|scs7|I|sphingosine hydroxylase Scs7
SPAC1B2.03c|SPAC1B2.03c|I|GNS1/SUR4	3	3	6	>SPAC1B2.03c|SPAC1B2.03c|I|GNS1/SUR4 family protein (predicted)
SPAC1F3.06c|spo15|I|mitotic	3		3	>SPAC1F3.06c|spo15|I|mitotic and mieotic spindle pole body protein Spo15
SPAC20G8.03|itr2|I|MFS	3	3	6	>SPAC20G8.03|itr2|I|MFS myo-inositol transmembrane transporter
SPAC20G8.04c|SPAC20G8.04c|I|mitochondrial	3	5	8	>SPAC20G8.04c|SPAC20G8.04c|I|mitochondrial electron transfer flavoprotein-ubiquinone oxidoreductase Cir2 (predicted)
SPAC20H4.11c|rho5|I|Rho	3	7	10	>SPAC20H4.11c|rho5|I|Rho family GTPase Rho5
SPAC22A12.10|ept1|I|diacylglycerol	3	3	6	>SPAC22A12.10|ept1|I|diacylglycerol cholinephosphotransferase/ diacylglycerol ethanolaminesphotransferase Ept1 (predicted)
SPAC22F8.06|pam1|I|20S	3	6	9	>SPAC22F8.06|pam1|I|20S proteasome complex subunit beta 6
SPAC27D7.03c|mei2|I|RNA-binding	3	3	6	>SPAC27D7.03c|mei2|I|RNA-binding protein involved in meiosis Mei2
SPAC27D7.07c|smd1|I|Sm	3	3	6	>SPAC27D7.07c|smd1|I|Sm snRNP core protein Smd1
SPAC2C4.03c|smd2|I|Sm	3	3	6	>SPAC2C4.03c|smd2|I|Sm snRNP core protein Smd2
SPAC343.09|ubx3|I|UBX	3	7	10	>SPAC343.09|ubx3|I|UBX domain protein Ubx3, Cdc48 cofactor
SPAC3H5.10|rpl3202|I|60S	3	7	10	>SPAC3H5.10|rpl3202|I|60S ribosomal protein L32 (predicted)
SPAC4A8.12c|sds22|I|protein	3	7	10	>SPAC4A8.12c|sds22|I|protein phosphatase regulatory subunit Sds22
SPAC4C5.02c|ryh1|I|GTPase	3	3	6	>SPAC4C5.02c|ryh1|I|GTPase Ryh1
SPAC4F10.02|aap1|I|aspartyl	3	10	13	>SPAC4F10.02|aap1|I|aspartyl metalloaminopeptidase Aap1
SPAC57A10.10c|sla1|I|La	3	7	10	>SPAC57A10.10c|sla1|I|La protein homolog
SPAC607.05|rpn9|I|19S	3	9	12	>SPAC607.05|rpn9|I|19S proteasome regulatory subunit Rpn9
SPAC644.13c|SPAC644.13c|I|Rab	3	3	6	>SPAC644.13c|SPAC644.13c|I|Rab GTPase binding (predicted)
SPAC6C3.08|nas6|I|proteasome	3	6	9	>SPAC6C3.08|nas6|I|proteasome regulatory particle, gankyrin (predicted)
SPAC6F6.10c|arc2|I|ARP2/3	3	4	7	>SPAC6F6.10c|arc2|I|ARP2/3 actin-organizing complex subunit Arc34
SPAC6G9.07c|arc4|I|ARP2/3	3	4	7	>SPAC6G9.07c|arc4|I|ARP2/3 actin-organizing complex subunit Arc4
SPAC8C9.16c|mug63|I|TLDc	3	7	10	>SPAC8C9.16c|mug63|I|TLDc domain protein 1
SPAC959.02|sec17|I|alpha	3	8	11	>SPAC959.02|sec17|I|alpha SNAP (predicted)
SPAP8A3.08|cdc4|I|myosin	3	3	6	>SPAP8A3.08|cdc4|I|myosin II light chain
SPAPB17E12.05|rpl3703|I|60S;SPCC1223.05c|rpl3702|III|60S	3		3	>SPAPB17E12.05|rpl3703|I|60S ribosomal protein L37 (predicted);>SPCC1223.05c|rpl3702|III|60S ribosomal protein L37 (predicted)
SPAPB17E12.11|ost3|I|oligosaccharyltransferase	3	3	6	>SPAPB17E12.11|ost3|I|oligosaccharyltransferase gamma subunit Ost3 (predicted)
SPBC106.18|rpl2501|II|60S;SPBC4F6.04|rpl2502|II|60S	3		3	>SPBC106.18|rpl2501|II|60S ribosomal protein L25 (predicted);>SPBC4F6.04|rpl2502|II|60S ribosomal protein L25 (predicted)
SPBC11G11.05|rpa34|II|DNA-directed	3	7	10	>SPBC11G11.05|rpa34|II|DNA-directed RNA polymerase I complex subunit Rpa34 (predicted)
SPBC14F5.13c|pho8|II|vacuolar	3	4	7	>SPBC14F5.13c|pho8|II|vacuolar membrane alkaline phosphatase (predicted)
SPBC1685.02c|rps1202|II|40S	3	4	7	>SPBC1685.02c|rps1202|II|40S ribosomal protein S12 (predicted)
SPBC1685.09|rps29|II|40S	3	3	6	>SPBC1685.09|rps29|II|40S ribosomal protein S29 (predicted)
SPBC1711.04|mtd1|II|methylenetetrahydrofolate	3	6	9	>SPBC1711.04|mtd1|II|methylenetetrahydrofolate reductase Mtd1 (predicted)
SPBC17D11.07c|rpn2|II|19S	3	4	7	>SPBC17D11.07c|rpn2|II|19S proteasome regulatory subunit Rpn2 (predicted)
SPBC18E5.02c|lcb1|II|serine	3	4	7	>SPBC18E5.02c|lcb1|II|serine palmitoyltransferase complex subunit (predicted)
SPBC18E5.06|rps21|II|40S	3	3	6	>SPBC18E5.06|rps21|II|40S ribosomal protein S21
SPBC19F8.02|nud3|II|nuclear	3	7	10	>SPBC19F8.02|nud3|II|nuclear distribution protein NUDC homolog
SPBC1A4.08c|cct3|II|chaperonin-containing	3	11	14	>SPBC1A4.08c|cct3|II|chaperonin-containing T-complex gamma subunit Cct3
SPBC21C3.12c|SPBC21C3.12c|II|DUF953	3	4	7	>SPBC21C3.12c|SPBC21C3.12c|II|DUF953 thioredoxin family protein
SPBC23E6.06c|rib3|II|3,4-dihydroxy-2-butanone	3	6	9	>SPBC23E6.06c|rib3|II|3,4-dihydroxy-2-butanone 4-phosphate synthase Rib3 (predicted)
SPBC25H2.16c|gga22|II|Golgi	3	9	12	>SPBC25H2.16c|gga22|II|Golgi localized Arf binding gamma-adaptin ortholog Gga22
SPBC27B12.13|tom40|II|mitochondrial	3	6	9	>SPBC27B12.13|tom40|II|mitochondrial TOM complex subunit Tom40 (predicted)
SPBC337.16|cho1|II|phosphatidyl-N-dimethylethanolamine	3	2	5	>SPBC337.16|cho1|II|phosphatidyl-N-dimethylethanolamine N-methyltransferase
SPBC359.06|mug14|II|adducin	3	5	8	>SPBC359.06|mug14|II|adducin
SPBC36.04|cys11|II|cysteine	3	7	10	>SPBC36.04|cys11|II|cysteine synthase
SPBC3D6.02|but2|II|But2	3	3	6	>SPBC3D6.02|but2|II|But2 family protein But2
SPBC3F6.01c|SPBC3F6.01c|II|serine/threonine	3	7	10	>SPBC3F6.01c|SPBC3F6.01c|II|serine/threonine protein phosphatase (predicted)
SPBC405.04c|ypt7|II|GTPase	3	5	8	>SPBC405.04c|ypt7|II|GTPase Ypt7
SPBC428.16c|rhb1|II|Rheb	3	3	6	>SPBC428.16c|rhb1|II|Rheb GTPase Rhb1
SPBC4C3.03|thr1|II|homoserine	3	6	9	>SPBC4C3.03|thr1|II|homoserine kinase Thr1 (predicted)
SPBC577.10|pre4|II|20S	3	5	8	>SPBC577.10|pre4|II|20S proteasome complex subunit beta 7, Pre4 (predicted)
SPBC646.07c|tsc13|II|enoyl	3	4	7	>SPBC646.07c|tsc13|II|enoyl reductase (predicted)
SPBC725.09c|hob3|II|BAR	3	9	12	>SPBC725.09c|hob3|II|BAR adaptor protein Hob3
SPBC83.02c|rpl4302|II|60S	3	4	7	>SPBC83.02c|rpl4302|II|60S ribosomal protein L37a (predicted)
SPBC8D2.17|gmh4|II|alpha-1,2-galactosyltransferase	3	3	6	>SPBC8D2.17|gmh4|II|alpha-1,2-galactosyltransferase (predicted)
SPBC9B6.08|clc1|II|clathrin	3	5	8	>SPBC9B6.08|clc1|II|clathrin light chain
SPBP35G2.07|ilv1|II|acetolactate	3	10	13	>SPBP35G2.07|ilv1|II|acetolactate synthase catalytic subunit
SPBP4H10.13|rps2302|II|40S;SPAC23C11.02c|rps23|I|40S	3	4	7	>SPBP4H10.13|rps2302|II|40S ribosomal protein S23 (predicted);>SPAC23C11.02c|rps23|I|40S ribosomal protein S23 (predicted)
SPBP8B7.11|nxt3|II|ubiquitin	3	5	8	>SPBP8B7.11|nxt3|II|ubiquitin protease cofactor Glp1 (predicted)
SPCC1223.14|SPCC1223.14|III|chorismate	3	9	12	>SPCC1223.14|SPCC1223.14|III|chorismate synthase (predicted)
SPCC126.11c|SPCC126.11c|III|RNA-binding	3	5	8	>SPCC126.11c|SPCC126.11c|III|RNA-binding protein, rrm type
SPCC1322.13|ade6|III|phosphoribosylaminoimidazole	3	4	7	>SPCC1322.13|ade6|III|phosphoribosylaminoimidazole carboxylase Ade6
SPCC1322.15|rpl3402|III|60S;SPAC23A1.08c|rpl3401|I|60S	3	4	7	>SPCC1322.15|rpl3402|III|60S ribosomal protein L34;>SPAC23A1.08c|rpl3401|I|60S ribosomal protein L34
SPCC1753.04|tol1|III|3'(2'),5'-bisphosphate	3	7	10	>SPCC1753.04|tol1|III|3(2),5-bisphosphate nucleotidase/inositol-1,4- bisphosphate 1-phosphatase
SPCC1919.09|tif6|III|translation	3	4	7	>SPCC1919.09|tif6|III|translation initiation factor-like ribosome biogenesis protein
SPCC285.08|ret2|III|coatomer	3	4	7	>SPCC285.08|ret2|III|coatomer delta subunit Ret2 (predicted)
SPCC285.15c|rps2802|III|40S;SPAC25G10.06|rps2801|I|40S	3	3	6	>SPCC285.15c|rps2802|III|40S ribosomal protein S28, Rps2802;>SPAC25G10.06|rps2801|I|40S ribosomal protein S28 (predicted)
SPCC4G3.13c|cue1|III|CUE	3	4	7	>SPCC4G3.13c|cue1|III|CUE domain protein Cue1/4 family involved in ER associated protein catabolism (predicted)
SPCC550.14|vgl1|III|vigilin	3	13	16	>SPCC550.14|vgl1|III|vigilin (predicted)
SPCC663.13c|naa50|III|NatA	3	7	10	>SPCC663.13c|naa50|III|NatA N-acetyltransferase subunit Naa50 (predicted)
SPCC736.12c|mmi1|III|YTH	3	5	8	>SPCC736.12c|mmi1|III|YTH family RNA binding protein Mmi1
SPCC737.02c|qcr7|III|ubiquinol-cytochrome-c	3	4	7	>SPCC737.02c|qcr7|III|ubiquinol-cytochrome-c reductase complex subunit 6 (predicted)
SPCC757.09c|rnc1|III|RNA-binding	3	4	7	>SPCC757.09c|rnc1|III|RNA-binding protein that suppresses calcineurin deletion Rnc1
SPCC825.02|gbs1|III|glucosidase	3	4	7	>SPCC825.02|gbs1|III|glucosidase II beta subunit
SPCC825.03c|psy1|III|SNARE	3	4	7	>SPCC825.03c|psy1|III|SNARE Psy1
SPCC830.08c|yop1|III|ER	3	3	6	>SPCC830.08c|yop1|III|ER membrane protein DP1/Yop1
SPAC11D3.04c|SPAC11D3.04c|I|polyketide	2	8	10	>SPAC11D3.04c|SPAC11D3.04c|I|polyketide cyclase SnoaL-like domain protein
SPAC11H11.06|arp2|I|ARP2/3	2	4	6	>SPAC11H11.06|arp2|I|ARP2/3 actin-organizing complex subunit Arp2
SPAC1250.05|rpl3002|I|60S	2	2	4	>SPAC1250.05|rpl3002|I|60S ribosomal protein L30 (predicted)
SPAC12B10.07|acp1|I|F-actin	2	2	4	>SPAC12B10.07|acp1|I|F-actin capping protein alpha subunit
SPAC1399.04c|SPAC1399.04c|I|uracil	2	5	7	>SPAC1399.04c|SPAC1399.04c|I|uracil phosphoribosyltransferase (predicted)
SPAC13F5.03c|gld1|I|mitochondrial	2	4	6	>SPAC13F5.03c|gld1|I|mitochondrial glycerol dehydrogenase Gld1
SPAC13G6.06c|gcv2|I|glycine	2	6	8	>SPAC13G6.06c|gcv2|I|glycine cleavage complex subunit P (predicted)
SPAC15A10.04c|zpr1|I|EF-1	2	2	4	>SPAC15A10.04c|zpr1|I|EF-1 alpha binding zinc finger protein Zpr1 (predicted)
SPAC15E1.06|vps29|I|retromer	2	2	4	>SPAC15E1.06|vps29|I|retromer complex subunit Vps29
SPAC1687.21|SPAC1687.21|I|phosphoglycerate	2	5	7	>SPAC1687.21|SPAC1687.21|I|phosphoglycerate mutase family (predicted)
SPAC16C9.02c|SPAC16C9.02c|I|S-methyl-5-thioadenosine	2	7	9	>SPAC16C9.02c|SPAC16C9.02c|I|S-methyl-5-thioadenosine phosphorylase (predicted)
SPAC16E8.15|tif45|I|translation	2	5	7	>SPAC16E8.15|tif45|I|translation initiation factor eIF4E, 4F complex subunit
SPAC1782.06c|phb1|I|prohibitin	2	2	4	>SPAC1782.06c|phb1|I|prohibitin Phb1 (predicted)
SPAC1782.10c|nhp2|I|box	2	2	4	>SPAC1782.10c|nhp2|I|box H/ACA snoRNP complex subunit Nhp2
SPAC17A2.02c|SPAC17A2.02c|I|DUF887	2	1	3	>SPAC17A2.02c|SPAC17A2.02c|I|DUF887 family protein
SPAC17C9.10|stm1|I|G-protein	2	2	4	>SPAC17C9.10|stm1|I|G-protein coupled receptor Stm1
SPAC17G8.04c|arc5|I|ARP2/3	2	4	6	>SPAC17G8.04c|arc5|I|ARP2/3 actin-organizing complex subunit Arc5
SPAC17H9.12c|SPAC17H9.12c|I|mitochondrial	2	4	6	>SPAC17H9.12c|SPAC17H9.12c|I|mitochondrial cytochrome c-heme linkage protein Cyc2 (predicted)
SPAC1805.08|dlc1|I|dynein	2	4	6	>SPAC1805.08|dlc1|I|dynein light chain Dlc1
SPAC19G12.03|cda1|I|chitin	2	5	7	>SPAC19G12.03|cda1|I|chitin deacetylase Cda1
SPAC19G12.15c|tpp1|I|trehalose-6-phosphate	2	6	8	>SPAC19G12.15c|tpp1|I|trehalose-6-phosphate phosphatase Tpp1
SPAC1A6.04c|plb1|I|phospholipase	2	2	4	>SPAC1A6.04c|plb1|I|phospholipase B homolog Plb1
SPAC1B2.04|cox6|I|cytochrome	2	4	6	>SPAC1B2.04|cox6|I|cytochrome c oxidase subunit VI (predicted)
SPAC1B3.01c|SPAC1B3.01c|I|uracil	2	9	11	>SPAC1B3.01c|SPAC1B3.01c|I|uracil phosphoribosyltransferase (predicted)
SPAC1F5.03c|SPAC1F5.03c|I|FAD-dependent	2	6	8	>SPAC1F5.03c|SPAC1F5.03c|I|FAD-dependent oxidoreductase involved in late endosome to Golgi transport (predicted)
SPAC21E11.04|aca1|I|L-azetidine-2-carboxylic	2	3	5	>SPAC21E11.04|aca1|I|L-azetidine-2-carboxylic acid acetyltransferase Aca1
SPAC21E11.08|lcb2|I|serine	2	2	4	>SPAC21E11.08|lcb2|I|serine palmitoyltransferase Lcb2 (predicted)
SPAC22F3.07c|atp20|I|F0-ATPase	2	3	5	>SPAC22F3.07c|atp20|I|F0-ATPase subunit G (predicted)
SPAC23C11.14|zhf1|I|zinc	2	4	6	>SPAC23C11.14|zhf1|I|zinc ion transmembrane transporter Zhf1
SPAC23D3.07|pup1|I|20S	2	5	7	>SPAC23D3.07|pup1|I|20S proteasome complex subunit beta 2 (predicted)
SPAC23H4.12|alp13|I|MRG	2	3	5	>SPAC23H4.12|alp13|I|MRG family Clr6 histone deacetylase complex subunit Alp13
SPAC24C9.08|cps1|I|vacuolar	2	9	11	>SPAC24C9.08|cps1|I|vacuolar carboxypeptidase (predicted)
SPAC24C9.14|otu1|I|ubiquitin-specific	2	4	6	>SPAC24C9.14|otu1|I|ubiquitin-specific cysteine protease, OTU family, Otu1
SPAC25B8.10|SPAC25B8.10|I|trans-aconitate	2	6	8	>SPAC25B8.10|SPAC25B8.10|I|trans-aconitate 3-methyltransferase (predicted)
SPAC26A3.11|SPAC26A3.11|I|omega-amidase	2	9	11	>SPAC26A3.11|SPAC26A3.11|I|omega-amidase (predicted)
SPAC26F1.13c|lrs1|I|cytoplasmic	2	5	7	>SPAC26F1.13c|lrs1|I|cytoplasmic leucine-tRNA ligase Lrs1 (predicted)
SPAC26H5.07c|SPAC26H5.07c|I|seven	2	4	6	>SPAC26H5.07c|SPAC26H5.07c|I|seven transmembrane receptor protein (predicted)
SPAC27D7.06|etf1|I|electron	2	5	7	>SPAC27D7.06|etf1|I|electron transfer flavoprotein alpha subunit EtfA (predicted)
SPAC29A4.08c|prp19|I|ubiquitin-protein	2	1	3	>SPAC29A4.08c|prp19|I|ubiquitin-protein ligase E4 Prp19
SPAC2F3.04c|rim1|I|mitochondrial	2	4	6	>SPAC2F3.04c|rim1|I|mitochondrial single-stranded DNA binding protein Rim1
SPAC2F7.13c|wrs1|I|cytoplasmic	2	5	7	>SPAC2F7.13c|wrs1|I|cytoplasmic tryptophan-tRNA ligase Wrs1 (predicted)
SPAC30D11.12|rpl3802|I|60S	2	3	5	>SPAC30D11.12|rpl3802|I|60S ribosomal protein L38 (predicted)
SPAC31A2.04c|pre1|I|20S	2	4	6	>SPAC31A2.04c|pre1|I|20S proteasome complex subunit beta 4 Pre1 (predicted)
SPAC31G5.05c|SPAC31G5.05c|I|ribulose	2	6	8	>SPAC31G5.05c|SPAC31G5.05c|I|ribulose phosphate 3-epimerase (predicted)
SPAC3A11.12c|rpt5|I|19S	2	6	8	>SPAC3A11.12c|rpt5|I|19S proteasome regulatory subunit Rpt5 (predicted)
SPAC4A8.14|SPAC4A8.14|I|ribose-phosphate	2	2	4	>SPAC4A8.14|SPAC4A8.14|I|ribose-phosphate pyrophosphokinase (predicted)
SPAC4C5.01|SPAC4C5.01|I|pseudouridine-5'-phosphatase	2	6	8	>SPAC4C5.01|SPAC4C5.01|I|pseudouridine-5-phosphatase (predicted)
SPAC4D7.09|tif223|I|translation	2	3	5	>SPAC4D7.09|tif223|I|translation initiation factor eIF2B gamma subunit
SPAC4H3.01|SPAC4H3.01|I|DNAJ	2	5	7	>SPAC4H3.01|SPAC4H3.01|I|DNAJ domain protein Caj1/Djp1 type (predicted)
SPAC4H3.07c|rdl2|I|mitochondrial	2	4	6	>SPAC4H3.07c|rdl2|I|mitochondrial thiosulfate sulfurtransferase Rdl2 (predicted)
SPAC513.07|SPAC513.07|I|flavonol	2	4	6	>SPAC513.07|SPAC513.07|I|flavonol reductase/cinnamoyl-CoA reductase family
SPAC56E4.04c|cut6|I|acetyl-CoA/biotin	2	6	8	>SPAC56E4.04c|cut6|I|acetyl-CoA/biotin carboxylase
SPAC57A10.11c|tim40|I|TIM22	2	2	4	>SPAC57A10.11c|tim40|I|TIM22 inner membrane protein import complex subunit Tim40 (predicted)
SPAC589.04|SPAC589.04|I|metaxin	2	3	5	>SPAC589.04|SPAC589.04|I|metaxin 1 (predicted)
SPAC637.10c|rpn10|I|19S	2	4	6	>SPAC637.10c|rpn10|I|19S proteasome regulatory subunit Rpn10
SPAC6F12.06|rdi1|I|Rho	2	3	5	>SPAC6F12.06|rdi1|I|Rho GDP dissociation inhibitor Rdi1 (predicted)
SPAC7D4.10|vma13|I|V-type	2	7	9	>SPAC7D4.10|vma13|I|V-type ATPase V1 subunit H (predicted)
SPAC806.03c|rps2601|I|40S	2		2	>SPAC806.03c|rps2601|I|40S ribosomal protein S26 (predicted)
SPAC806.04c|SPAC806.04c|I|protein-glutamate	2	5	7	>SPAC806.04c|SPAC806.04c|I|protein-glutamate O-methyltransferase (predicted)
SPAC821.05|tif38|I|translation	2	5	7	>SPAC821.05|tif38|I|translation initiation factor eIF3h (p40)
SPAC823.15|ppa1|I|minor	2	5	7	>SPAC823.15|ppa1|I|minor serine/threonine protein phosphatase Ppa1
SPAC824.06|tim14|I|TIM23	2	2	4	>SPAC824.06|tim14|I|TIM23 translocase complex subunit Tim14 (predicted)
SPAC890.07c|rmt1|I|type	2	5	7	>SPAC890.07c|rmt1|I|type I protein arginine N-methyltransferase Rmt1
SPAC8C9.03|cgs1|I|cAMP-dependent	2	3	5	>SPAC8C9.03|cgs1|I|cAMP-dependent protein kinase regulatory subunit Cgs1
SPAC922.04|SPAC922.04|I|Schizosaccharomyces	2	2	4	>SPAC922.04|SPAC922.04|I|Schizosaccharomyces specific protein
SPAP8A3.04c|hsp9|I|heat	2	1	3	>SPAP8A3.04c|hsp9|I|heat shock protein Hsp9
SPBC106.15|idi1|II|isopentenyl-diphosphate	2	7	9	>SPBC106.15|idi1|II|isopentenyl-diphosphate delta-isomerase Idi1
SPBC119.02|ubc4|II|ubiquitin	2	2	4	>SPBC119.02|ubc4|II|ubiquitin conjugating enzyme E2 Ubc4/UbcP1
SPBC1198.14c|fbp1|II|fructose-1,6-bisphosphatase	2	6	8	>SPBC1198.14c|fbp1|II|fructose-1,6-bisphosphatase Fbp1
SPBC11B10.10c|pht1|II|histone	2	3	5	>SPBC11B10.10c|pht1|II|histone H2A variant H2A.Z, Pht1
SPBC11C11.08|srp1|II|SR	2	5	7	>SPBC11C11.08|srp1|II|SR family protein, human SRFS2 ortholog Srp1
SPBC1271.02|stt3|II|oligosaccharyltransferase	2	7	9	>SPBC1271.02|stt3|II|oligosaccharyltransferase subunit Stt3
SPBC1289.07c|rpc40|II|DNA-directed	2	4	6	>SPBC1289.07c|rpc40|II|DNA-directed RNA polymerase I and III subunit Rpc40
SPBC12C2.06|dbp5|II|cytoplasmic	2	8	10	>SPBC12C2.06|dbp5|II|cytoplasmic ATP-dependent RNA helicase Dbp5 (predicted)
SPBC1347.02|fkbp39|II|FKBP-type	2	5	7	>SPBC1347.02|fkbp39|II|FKBP-type peptidyl-prolyl cis-trans isomerase (predicted)
SPBC13G1.06c|isd11|II|mitochondrial	2	2	4	>SPBC13G1.06c|isd11|II|mitochondrial iron sulfur cluster assembly protein Isd11 (predicted)
SPBC14C8.03|fma2|II|methionine	2	6	8	>SPBC14C8.03|fma2|II|methionine aminopeptidase Fma2 (predicted)
SPBC14C8.12|rpb8|II|DNA-directed	2	2	4	>SPBC14C8.12|rpb8|II|DNA-directed RNA polymerase I, II and III subunit Rpb8
SPBC14F5.06|rli1|II|iron-sulfur	2	6	8	>SPBC14F5.06|rli1|II|iron-sulfur ATPase involved in ribosome biogenesis and translation Rli1 (predicted)
SPBC16A3.13|meu7|II|alpha-amylase	2	2	4	>SPBC16A3.13|meu7|II|alpha-amylase homolog Aah4
SPBC16E9.12c|pab2|II|poly(A)	2	3	5	>SPBC16E9.12c|pab2|II|poly(A) binding protein Pab2
SPBC16G5.02c|rbk1|II|ribokinase	2	7	9	>SPBC16G5.02c|rbk1|II|ribokinase Rbk1 (predicted)
SPBC16H5.06|rip1|II|ubiquinol-cytochrome-c	2	5	7	>SPBC16H5.06|rip1|II|ubiquinol-cytochrome-c reductase complex subunit 5
SPBC16H5.07c|ppa2|II|serine/threonine	2	6	8	>SPBC16H5.07c|ppa2|II|serine/threonine protein phosphatase Ppa2
SPBC1709.02c|vrs1|II|cytoplasmic	2	7	9	>SPBC1709.02c|vrs1|II|cytoplasmic valine-tRNA ligase Vrs1/Vas1
SPBC1709.07|erg27|II|3-keto	2	3	5	>SPBC1709.07|erg27|II|3-keto sterol reductase Erg27 (predicted)
SPBC1709.18|tif452|II|translation	2	4	6	>SPBC1709.18|tif452|II|translation initiation factor eIF4E, 4F complex E subunit isoform 2, stress response factor
SPBC1734.04|anp1|II|mannosyltransferase	2	4	6	>SPBC1734.04|anp1|II|mannosyltransferase complex subunit, Anp family (predicted)
SPBC17D11.05|tif32|II|translation	2	6	8	>SPBC17D11.05|tif32|II|translation initiation factor eIF3a
SPBC17G9.06c|SPBC17G9.06c|II|siderophore-iron	2	7	9	>SPBC17G9.06c|SPBC17G9.06c|II|siderophore-iron biosynthesis protein (predicted)
SPBC18E5.11c|edc3|II|enhancer	2	2	4	>SPBC18E5.11c|edc3|II|enhancer of mRNA decapping Edc3
SPBC19C7.10|bqt4|II|bouquet	2	3	5	>SPBC19C7.10|bqt4|II|bouquet formation protein Bqt4
SPBC19F8.01c|spn7|II|meiotic	2	4	6	>SPBC19F8.01c|spn7|II|meiotic septin Spn7
SPBC19G7.03c|rps3002|II|40S;SPAC19B12.04|rps3001|I|40S	2	2	4	>SPBC19G7.03c|rps3002|II|40S ribosomal protein S30 (predicted);>SPAC19B12.04|rps3001|I|40S ribosomal protein S30 (predicted)
SPBC19G7.15|nup44|II|nucleoporin	2	4	6	>SPBC19G7.15|nup44|II|nucleoporin Nup44
SPBC21C3.11|ubx4|II|UBX	2	6	8	>SPBC21C3.11|ubx4|II|UBX domain protein Ubx4 (predicted)
SPBC21C3.19|SPBC21C3.19|II|SBDS	2	2	4	>SPBC21C3.19|SPBC21C3.19|II|SBDS family protein Rtc3 (predicted)
SPBC21D10.11c|nfs1|II|mitochondrial	2	3	5	>SPBC21D10.11c|nfs1|II|mitochondrial cysteine desulfurase Nfs1 (predicted)
SPBC21H7.07c|his5|II|imidazoleglycerol-phosphate	2	6	8	>SPBC21H7.07c|his5|II|imidazoleglycerol-phosphate dehydratase His5
SPBC23G7.05|sui1|II|translation	2	5	7	>SPBC23G7.05|sui1|II|translation initiation factor eIF1
SPBC26H8.03|cho2|II|phosphatidylethanolamine	2	1	3	>SPBC26H8.03|cho2|II|phosphatidylethanolamine N-methyltransferase Cho2
SPBC26H8.06|grx4|II|monothiol	2	7	9	>SPBC26H8.06|grx4|II|monothiol glutaredoxin Grx4
SPBC2D10.11c|nap2|II|nucleosome	2	5	7	>SPBC2D10.11c|nap2|II|nucleosome assembly protein Nap2
SPBC30D10.06|lsm4|II|U6	2	2	4	>SPBC30D10.06|lsm4|II|U6 snRNP-associated protein Lsm4 (predicted)
SPBC31F10.12|tma20|II|RNA-binding	2	6	8	>SPBC31F10.12|tma20|II|RNA-binding protein Tma20 (predicted)
SPBC337.09|erg28|II|Erg28	2	2	4	>SPBC337.09|erg28|II|Erg28 protein (predicted)
SPBC354.01|gtp1|II|GTP	2	4	6	>SPBC354.01|gtp1|II|GTP binding protein Gtp1, implicated in cytoplasmic translation (predicted)
SPBC354.02c|sec61|II|translocon	2		2	>SPBC354.02c|sec61|II|translocon alpha subunit Sec61
SPBC3B9.01|fes1|II|Hsp70	2	7	9	>SPBC3B9.01|fes1|II|Hsp70 nucleotide exchange factor Fes1 (predicted)
SPBC3B9.19|mge1|II|mitochondrial	2	7	9	>SPBC3B9.19|mge1|II|mitochondrial GrpE domain chaperone protein (predicted)
SPBC3E7.02c|hsp16|II|heat	2	4	6	>SPBC3E7.02c|hsp16|II|heat shock protein Hsp16
SPBC3E7.07c|SPBC3E7.07c|II|DUF757	2	6	8	>SPBC3E7.07c|SPBC3E7.07c|II|DUF757 family protein
SPBC3H7.07c|ser2|II|phosphoserine	2	4	6	>SPBC3H7.07c|ser2|II|phosphoserine phosphatase Ser2 (predicted)
SPBC409.20c|psh3|II|ER	2	1	3	>SPBC409.20c|psh3|II|ER chaperone SHR3 homologue Psh3
SPBC4B4.09|usp105|II|U1	2	2	4	>SPBC4B4.09|usp105|II|U1 snRNP-associated protein Usp105
SPBC530.12c|pdf1|II|palmitoyl	2	2	4	>SPBC530.12c|pdf1|II|palmitoyl protein thioesterase/ dolichol pyrophosphate phosphatase fusion protein Pdf1
SPBC557.03c|pim1|II|RCC1	2	10	12	>SPBC557.03c|pim1|II|RCC1 family Ran GDP/GTP exchange factor
SPBC577.02|rpl3801|II|60S	2	2	4	>SPBC577.02|rpl3801|II|60S ribosomal protein L38 (predicted)
SPBC646.09c|int6|II|eIF3e	2	7	9	>SPBC646.09c|int6|II|eIF3e subunit Int6
SPBC713.03|SPBC713.03|II|mitochondrial	2	3	5	>SPBC713.03|SPBC713.03|II|mitochondrial D-lactate dehydrogenase, cytochrome (predicted)
SPBC713.07c|SPBC713.07c|II|vacuolar	2	1	3	>SPBC713.07c|SPBC713.07c|II|vacuolar polyphosphatase (predicted)
SPBC725.15|ura5|II|orotate	2	7	9	>SPBC725.15|ura5|II|orotate phosphoribosyltransferase Ura5
SPBC776.07|mam33|II|mitochondrial	2	3	5	>SPBC776.07|mam33|II|mitochondrial protein Mam33 (predicted)
SPBC800.12c|SPBC800.12c|II|ubiquitin	2	2	4	>SPBC800.12c|SPBC800.12c|II|ubiquitin family protein (predicted)
SPBC839.17c|fkh1|II|FKBP12	2	6	8	>SPBC839.17c|fkh1|II|FKBP12 peptidyl-prolyl cis-trans isomerase Fkh1
SPBC8D2.01|gsk31|II|serine/threonine	2	4	6	>SPBC8D2.01|gsk31|II|serine/threonine protein kinase Gsk31 (predicted)
SPBC8D2.04|hht2|II|histone;SPBC1105.11c|hht3|II|histone;SPAC1834.04|hht1|I|histone	2	2	4	>SPBC8D2.04|hht2|II|histone H3 h3.2;>SPBC1105.11c|hht3|II|histone H3 h3.3;>SPAC1834.04|hht1|I|histone H3 h3.1
SPBC902.04|rmn1|II|RNA-binding	2	2	4	>SPBC902.04|rmn1|II|RNA-binding protein
SPBC9B6.10|cdc37|II|Hsp90	2	5	7	>SPBC9B6.10|cdc37|II|Hsp90 co-chaperone Cdc37
SPBP19A11.01|gcv3|II|glycine	2	3	5	>SPBP19A11.01|gcv3|II|glycine decarboxylase complex subunit H (predicted)
SPBP19A11.03c|mts4|II|19S	2	4	6	>SPBP19A11.03c|mts4|II|19S proteasome regulatory subunit Mts4
SPBP8B7.16c|dbp2|II|ATP-dependent	2	5	7	>SPBP8B7.16c|dbp2|II|ATP-dependent RNA helicase Dbp2
SPCC11E10.01|SPCC11E10.01|III|cystathionine	2		2	>SPCC11E10.01|SPCC11E10.01|III|cystathionine beta-lyase (predicted)
SPCC1223.08c|dfr1|III|dihydrofolate	2	8	10	>SPCC1223.08c|dfr1|III|dihydrofolate reductase/ serine hydrolase family fusion protein Dfr1
SPCC1235.15|dga1|III|diacylglycerol	2	2	4	>SPCC1235.15|dga1|III|diacylglycerol O-acyltransferase Dga1
SPCC1259.09c|pdx1|III|pyruvate	2	6	8	>SPCC1259.09c|pdx1|III|pyruvate dehydrogenase protein x component, Pdx1 (predicted)
SPCC126.08c|SPCC126.08c|III|lectin	2	3	5	>SPCC126.08c|SPCC126.08c|III|lectin family glycoprotein receptor (predicted)
SPCC1281.06c|ole1|III|acyl-coA	2	2	4	>SPCC1281.06c|ole1|III|acyl-coA desaturase (predicted)
SPCC1322.11|rpl2302|III|60S;SPAC3G9.03|rpl2301|I|60S	2	7	9	>SPCC1322.11|rpl2302|III|60S ribosomal protein L23;>SPAC3G9.03|rpl2301|I|60S ribosomal protein L23
SPCC1442.08c|cox12|III|cytochrome	2	2	4	>SPCC1442.08c|cox12|III|cytochrome c oxidase subunit VIb (predicted)
SPCC1442.09|trp3|III|anthranilate	2	4	6	>SPCC1442.09|trp3|III|anthranilate synthase component I (predicted)
SPCC162.03|SPCC162.03|III|short	2	5	7	>SPCC162.03|SPCC162.03|III|short chain dehydrogenase (predicted)
SPCC1620.01c|lsm2|III|U6	2	1	3	>SPCC1620.01c|lsm2|III|U6 snRNP-associated protein core protein (predicted)
SPCC1672.03c|gud1|III|guanine	2	6	8	>SPCC1672.03c|gud1|III|guanine deaminase Gud1 (predicted)
SPCC1672.12c|get4|III|ER	2	4	6	>SPCC1672.12c|get4|III|ER membrane insertion protein Get4 (predicted)
SPCC16A11.10c|oca8|III|cytochrome	2	4	6	>SPCC16A11.10c|oca8|III|cytochrome b5 (predicted)
SPCC1739.09c|cox13|III|cytochrome	2	2	4	>SPCC1739.09c|cox13|III|cytochrome c oxidase subunit VIa (predicted)
SPCC1795.03|gms1|III|UDP-galactose	2	2	4	>SPCC1795.03|gms1|III|UDP-galactose transmembrane transporter Gms1
SPCC1840.01c|mog1|III|Ran	2	3	5	>SPCC1840.01c|mog1|III|Ran GTPase binding protein Mog1
SPCC18B5.07c|nup61|III|nucleoporin	2	7	9	>SPCC18B5.07c|nup61|III|nucleoporin Nup61
SPCC285.11|dsc5|III|UBX	2	1	3	>SPCC285.11|dsc5|III|UBX domain containing protein required for Sre1 cleavage
SPCC330.12c|sdh3|III|succinate	2	1	3	>SPCC330.12c|sdh3|III|succinate dehydrogenase (ubiquinone) cytochrome b subunit (predicted)
SPCC338.05c|mms2|III|ubiquitin	2	4	6	>SPCC338.05c|mms2|III|ubiquitin conjugating enzyme Mms2
SPCC4G3.04c|coq5|III|C-methyltransferase	2	5	7	>SPCC4G3.04c|coq5|III|C-methyltransferase (predicted)
SPCC553.06|swp1|III|oligosaccharyltransferase	2	2	4	>SPCC553.06|swp1|III|oligosaccharyltransferase delta subunit Swp1 (predicted)
SPCC576.07|ret3|III|coatomer	2	3	5	>SPCC576.07|ret3|III|coatomer zeta subunit (predicted)
SPCC63.12c|pup3|III|20S	2	2	4	>SPCC63.12c|pup3|III|20S proteasome complex subunit beta 3, Pup3 (predicted)
SPCC645.08c|snd1|III|RNA-binding	2	4	6	>SPCC645.08c|snd1|III|RNA-binding protein, involved in chromatin silencing by small RNA, Snd1
SPCC737.06c|gcs2|III|glutamate-cysteine	2	7	9	>SPCC737.06c|gcs2|III|glutamate-cysteine ligase regulatory subunit Gcs2 (predicted)
SPCC737.09c|hmt1|III|vacuolar	2	4	6	>SPCC737.09c|hmt1|III|vacuolar transmembrane transporter Hmt1
SPCC830.10|ham1|III|nucleoside	2	5	7	>SPCC830.10|ham1|III|nucleoside triphosphatase Ham1 (predicted)
SPCC970.03|cbr1|III|cytochrome	2	6	8	>SPCC970.03|cbr1|III|cytochrome b5 reductase Cbr1 (predicted)
SPCP1E11.04c|pal1|III|membrane	2	5	7	>SPCP1E11.04c|pal1|III|membrane associated protein Pal1
SPMIT.01|cox1|MT|cytochrome	2	1	3	>SPMIT.01|cox1|MT|cytochrome c oxidase 1 (predicted)
SPAC1002.02|pom34|I|nucleoporin	1	3	4	>SPAC1002.02|pom34|I|nucleoporin Pom34
SPAC1002.07c|ats1|I|N-acetyltransferase	1	4	5	>SPAC1002.07c|ats1|I|N-acetyltransferase Ats1 (predicted)
SPAC1002.12c|SPAC1002.12c|I|succinate-semialdehyde	1		1	>SPAC1002.12c|SPAC1002.12c|I|succinate-semialdehyde dehydrogenase [NAD(P)+] (predicted)
SPAC1039.10|mmf2|I|homologous	1	3	4	>SPAC1039.10|mmf2|I|homologous Pmf1 factor 1, isoleucine biosynthesis protein (predicted)
SPAC10F6.08c|nht1|I|Ino80	1	2	3	>SPAC10F6.08c|nht1|I|Ino80 complex HMG box subunit Nht1
SPAC10F6.17c|SPAC10F6.17c|I|mitochondrial	1	6	7	>SPAC10F6.17c|SPAC10F6.17c|I|mitochondrial pyruvate dehydrogenase (lipoamide) phosphatase (predicted)
SPAC11E3.04c|ubc13|I|ubiquitin	1	5	6	>SPAC11E3.04c|ubc13|I|ubiquitin conjugating enzyme E2 Ubc13
SPAC139.02c|oac1|I|mitochondrial	1	6	7	>SPAC139.02c|oac1|I|mitochondrial anion transmembrane transporter (predicted)
SPAC13G7.01c|erg7|I|lanosterol	1	1	2	>SPAC13G7.01c|erg7|I|lanosterol synthase Erg7
SPAC167.05|dbs2|I|Usp	1	4	5	>SPAC167.05|dbs2|I|Usp (universal stress protein) family protein, implicated in meiotic chromosome segregation
SPAC16A10.04|rho4|I|Rho	1	1	2	>SPAC16A10.04|rho4|I|Rho family GTPase Rho4
SPAC16C9.04c|mot2|I|CCR4-Not	1	4	5	>SPAC16C9.04c|mot2|I|CCR4-Not complex ubiquitin-protein ligase E3 subunit Mot2 (predicted)
SPAC17A2.09c|csx1|I|RNA-binding	1	1	2	>SPAC17A2.09c|csx1|I|RNA-binding protein Csx1
SPAC17C9.11c|SPAC17C9.11c|I|zf-C2H2	1	4	5	>SPAC17C9.11c|SPAC17C9.11c|I|zf-C2H2 type zinc finger protein/UBA domain protein
SPAC17C9.12|scs22|I|VAP	1	4	5	>SPAC17C9.12|scs22|I|VAP family protein Scs22
SPAC17H9.16|tom22|I|mitochondrial	1		1	>SPAC17H9.16|tom22|I|mitochondrial TOM complex subunit Tom22 (predicted)
SPAC1851.02|slc1|I|1-acylglycerol-3-phosphate	1	2	3	>SPAC1851.02|slc1|I|1-acylglycerol-3-phosphate O-acyltransferase Slc1 (predicted)
SPAC19B12.06c|rbd4|I|rhomboid	1	2	3	>SPAC19B12.06c|rbd4|I|rhomboid family protease associated with COP1 coated vesicle (predicted)
SPAC19G12.04|dal1|I|ureidoglycolate	1	2	3	>SPAC19G12.04|dal1|I|ureidoglycolate hydrolase (predicted)
SPAC19G12.05|mce1|I|mitochondrial	1	2	3	>SPAC19G12.05|mce1|I|mitochondrial citrate transmembrane transporter (predicted)
SPAC19G12.11|coq9|I|ubiquinone	1	2	3	>SPAC19G12.11|coq9|I|ubiquinone biosynthesis protein Coq9 (predicted)
SPAC1D4.02c|grh1|I|human	1	1	2	>SPAC1D4.02c|grh1|I|human GRASP protein family Golgi protein (predicted)
SPAC1D4.08|pis1|I|CDP-diacylglycerol--inositol	1		1	>SPAC1D4.08|pis1|I|CDP-diacylglycerol--inositol 3-phosphatidyltransferase Pis1 (predicted)
SPAC1F12.10c|SPAC1F12.10c|I|NADPH-hemoprotein	1		1	>SPAC1F12.10c|SPAC1F12.10c|I|NADPH-hemoprotein reductase (predicted)
SPAC1F3.05|gga21|I|Golgi	1	3	4	>SPAC1F3.05|gga21|I|Golgi localized Arf binding gamma-adaptin ortholog Gga21
SPAC1F7.05|cdc22|I|ribonucleoside	1	3	4	>SPAC1F7.05|cdc22|I|ribonucleoside reductase large subunit Cdc22
SPAC1F8.05|isp3|I|Schizosaccharomyces	1	4	5	>SPAC1F8.05|isp3|I|Schizosaccharomyces pombe specific protein Isp3
SPAC222.08c|sno1|I|glutamine	1	3	4	>SPAC222.08c|sno1|I|glutamine aminotransferase subunit Sno1 (predicted)
SPAC227.07c|pab1|I|protein	1	2	3	>SPAC227.07c|pab1|I|protein phosphatase PP2A regulatory subunit B-55 Pab1
SPAC227.12|rna4|I|U4/U6	1		1	>SPAC227.12|rna4|I|U4/U6 x U5 tri-snRNP complex subunit Prp4 family, Rna4
SPAC22E12.05c|rer1|I|Rer1	1	2	3	>SPAC22E12.05c|rer1|I|Rer1 family protein (predicted)
SPAC22E12.11c|set3|I|histone	1		1	>SPAC22E12.11c|set3|I|histone lysine methyltransferase Set3
SPAC22G7.10|iss1|I|mRNA	1		1	>SPAC22G7.10|iss1|I|mRNA cleavage and polyadenylation specificity factor complex subunit, Fip1 homolog (predicted)
SPAC22H12.01c|mug35|I|Schizosaccharomyces	1	7	8	>SPAC22H12.01c|mug35|I|Schizosaccharomyces specific protein Mug35
SPAC23A1.17|bbc1|I|WIP	1		1	>SPAC23A1.17|bbc1|I|WIP family cytoskeletal protein Bbc1 (predicted)
SPAC23C11.11|cka1|I|serine/threonine	1	3	4	>SPAC23C11.11|cka1|I|serine/threonine protein kinase Cka1
SPAC23C4.15|rpb5|I|DNA-directed	1	5	6	>SPAC23C4.15|rpb5|I|DNA-directed RNA polymerase I, II and III subunit Rpb5
SPAC23H4.03c|erv25|I|COPII-coated	1	3	4	>SPAC23H4.03c|erv25|I|COPII-coated vesicle component Erv25 (predicted)
SPAC24C9.15c|spn5|I|meiotic	1	3	4	>SPAC24C9.15c|spn5|I|meiotic septin Spn5
SPAC26A3.08|smb1|I|Sm	1	1	2	>SPAC26A3.08|smb1|I|Sm snRNP core protein Smb1
SPAC26A3.14c|SPAC26A3.14c|I|DUF1748	1	1	2	>SPAC26A3.14c|SPAC26A3.14c|I|DUF1748 family protein
SPAC29A4.12c|mug108|I|Schizosaccharomyces	1	1	2	>SPAC29A4.12c|mug108|I|Schizosaccharomyces specific protein Mug108
SPAC29B12.11c|SPAC29B12.11c|I|human	1	2	3	>SPAC29B12.11c|SPAC29B12.11c|I|human WW domain binding protein-2 ortholog
SPAC29E6.05c|mxr1|I|peptide-methionine	1	2	3	>SPAC29E6.05c|mxr1|I|peptide-methionine (S)-S-oxide reductase MsrA
SPAC2C4.15c|ubx2|I|UBX	1	5	6	>SPAC2C4.15c|ubx2|I|UBX domain protein Ubx2
SPAC2E1P3.01|SPAC2E1P3.01|I|dehydrogenase	1	6	7	>SPAC2E1P3.01|SPAC2E1P3.01|I|dehydrogenase (predicted)
SPAC2F3.09|hem1|I|5-aminolevulinate	1	1	2	>SPAC2F3.09|hem1|I|5-aminolevulinate synthase Hem1
SPAC2F3.11|SPAC2F3.11|I|exopolyphosphatase	1	3	4	>SPAC2F3.11|SPAC2F3.11|I|exopolyphosphatase (predicted)
SPAC2F7.05c|tif5|I|translation	1	1	2	>SPAC2F7.05c|tif5|I|translation initiation factor eIF5, Tif5(predicted)
SPAC2H10.02c|nas2|I|26S	1	3	4	>SPAC2H10.02c|nas2|I|26S proteasome regulatory particle assembly protein Nas2 (predicted)
SPAC343.14c|tif222|I|translation	1		1	>SPAC343.14c|tif222|I|translation initiation factor eIF2B beta subunit
SPAC3A12.14|cam1|I|calmodulin	1	3	4	>SPAC3A12.14|cam1|I|calmodulin Cam1
SPAC3F10.09|SPAC3F10.09|I|1-(5-phosphoribosyl)-5-[(5-phosphoribosylamino)	1	1	2	>SPAC3F10.09|SPAC3F10.09|I|1-(5-phosphoribosyl)-5-[(5-phosphoribosylamino) methylideneamino]imidazole-4-carboxamide isomerase (predicted)
SPAC3G6.05|SPAC3G6.05|I|mitochondrial	1	2	3	>SPAC3G6.05|SPAC3G6.05|I|mitochondrial Mpv17/PMP22 family protein 1 (predicted)
SPAC3H1.05|ste24|I|CAAX	1	5	6	>SPAC3H1.05|ste24|I|CAAX prenyl protease (predicted)
SPAC3H8.07c|pac10|I|prefoldin	1	3	4	>SPAC3H8.07c|pac10|I|prefoldin subunit 3 Pac10 (predicted)
SPAC4F8.06|mrps12|I|mitochondrial	1	1	2	>SPAC4F8.06|mrps12|I|mitochondrial ribosomal protein subunit MrpS12 (predicted)
SPAC4G9.11c|cmb1|I|cytosine-mismatch	1	4	5	>SPAC4G9.11c|cmb1|I|cytosine-mismatch binding protein 1
SPAC4G9.14|sym1|I|mitochondrial	1	1	2	>SPAC4G9.14|sym1|I|mitochondrial Mpv17/PMP22 family protein 2 (predicted)
SPAC56F8.08|mud1|I|UBA	1	4	5	>SPAC56F8.08|mud1|I|UBA domain protein Mud1
SPAC57A10.09c|nhp6|I|High-mobility	1	3	4	>SPAC57A10.09c|nhp6|I|High-mobility group non-histone chromatin protein (predicted)
SPAC5H10.05c|SPAC5H10.05c|I|FAD	1	1	2	>SPAC5H10.05c|SPAC5H10.05c|I|FAD binding oxidoreductase (predicted)
SPAC630.08c|erg25|I|C-4	1	2	3	>SPAC630.08c|erg25|I|C-4 methylsterol oxidase Erg25 (predicted)
SPAC637.13c|slm1|I|cytoskeletal	1	4	5	>SPAC637.13c|slm1|I|cytoskeletal signaling protein Slm1 (predicted)
SPAC644.08|utr4|I|methionine	1	7	8	>SPAC644.08|utr4|I|methionine salvage haloacid dehalogenase-like hydrolase Utr4 (predicted)
SPAC644.15|rpp101|I|60S;SPBC3B9.13c|rpp102|II|60S	1	3	4	>SPAC644.15|rpp101|I|60S acidic ribosomal protein A1;>SPBC3B9.13c|rpp102|II|60S acidic ribosomal protein A3
SPAC664.03|paf1|I|RNA	1		1	>SPAC664.03|paf1|I|RNA polymerase II associated Paf1 complex (predicted)
SPAC694.04c|SPAC694.04c|I|conserved	1	9	10	>SPAC694.04c|SPAC694.04c|I|conserved eukaryotic protein
SPAC6F12.03c|fsv1|I|SNARE	1	1	2	>SPAC6F12.03c|fsv1|I|SNARE Fsv1
SPAC6G10.03c|cld1|I|mitochondrial	1	1	2	>SPAC6G10.03c|cld1|I|mitochondrial cardiolipin-specific phospholipase Cld1 (predicted)
SPAC6G10.09|SPAC6G10.09|I|alpha	1	3	4	>SPAC6G10.09|SPAC6G10.09|I|alpha glucosidase I Gls1 (predicted)
SPAC821.03c|slf1|I|cell	1	3	4	>SPAC821.03c|slf1|I|cell cortex node protein Slf1
SPAC823.14|ptf1|I|Mst2	1	7	8	>SPAC823.14|ptf1|I|Mst2 histone acetytransferase acytyltransferase complex, predicted phosphoric monoester hydrolase Ptf1
SPAC824.09c|SPAC824.09c|I|GTPase	1	3	4	>SPAC824.09c|SPAC824.09c|I|GTPase activating protein (predicted)
SPAC8C9.04|SPAC8C9.04|I|Schizosaccharomyces	1	8	9	>SPAC8C9.04|SPAC8C9.04|I|Schizosaccharomyces specific protein
SPAC8C9.05|dtd1|I|D-Tyr-tRNA	1	2	3	>SPAC8C9.05|dtd1|I|D-Tyr-tRNA deacylase Dtd1 (predicted)
SPAC8E11.03c|dmc1|I|RecA	1	3	4	>SPAC8E11.03c|dmc1|I|RecA family ATPase Dmc1
SPAC9.07c|SPAC9.07c|I|GTPase	1	5	6	>SPAC9.07c|SPAC9.07c|I|GTPase Rbg1 (predicted)
SPAC922.07c|atd2|I|aldehyde	1	3	4	>SPAC922.07c|atd2|I|aldehyde dehydrogenase (predicted)
SPAP11E10.01|SPAP11E10.01|I|ornithine	1	4	5	>SPAP11E10.01|SPAP11E10.01|I|ornithine cyclodeaminase family (predicted)
SPAP14E8.03|bos1|I|SNARE	1		1	>SPAP14E8.03|bos1|I|SNARE Bos1 (predicted)
SPAP27G11.06c|vas2|I|AP-1	1	1	2	>SPAP27G11.06c|vas2|I|AP-1 adaptor complex sigma subunit Aps1
SPAP27G11.13c|nop10|I|snoRNP	1	1	2	>SPAP27G11.13c|nop10|I|snoRNP pseudouridylase box H/ACA snoRNP complex protein (predicted)
SPAPB1A10.12c|alo1|I|D-arabinono-1,4-lactone	1	4	5	>SPAPB1A10.12c|alo1|I|D-arabinono-1,4-lactone oxidase (predicted)
SPAPB1E7.09|ogm2|I|protein	1	1	2	>SPAPB1E7.09|ogm2|I|protein O-mannosyltransferase Ogm2
SPAPB2B4.02|grx5|I|monothiol	1	1	2	>SPAPB2B4.02|grx5|I|monothiol glutaredoxin Grx5
SPAPB2B4.07|SPAPB2B4.07|I|ubiquitin	1	2	3	>SPAPB2B4.07|SPAPB2B4.07|I|ubiquitin family protein, human UBTD1 homolog
SPAPJ760.02c|abp1|I|cofilin/tropomyosin	1	4	5	>SPAPJ760.02c|abp1|I|cofilin/tropomyosin family, drebrin ortholog Abp1
SPBC119.13c|prp31|II|U4/U6	1		1	>SPBC119.13c|prp31|II|U4/U6 x U5 tri-snRNP complex subunit Prp31
SPBC11G11.03|mrt4|II|mRNA	1	2	3	>SPBC11G11.03|mrt4|II|mRNA turnover and ribosome assembly protein Mrt4 (predicted)
SPBC1271.04c|SPBC1271.04c|II|eIF-5A-deoxyhypusine	1	5	6	>SPBC1271.04c|SPBC1271.04c|II|eIF-5A-deoxyhypusine synthase (predicted)
SPBC1271.12|kes1|II|oxysterol	1	7	8	>SPBC1271.12|kes1|II|oxysterol binding protein (predicted)
SPBC12C2.08|dnm1|II|mitochondrial	1	4	5	>SPBC12C2.08|dnm1|II|mitochondrial dynamin family GTPase Dnm1
SPBC1347.03|meu14|II|sporulation	1	4	5	>SPBC1347.03|meu14|II|sporulation specific PIL domain protein Meu14
SPBC13A2.04c|ptr2|II|PTR	1	1	2	>SPBC13A2.04c|ptr2|II|PTR family peptide transmembrane transporter Ptr2
SPBC13E7.04|atp16|II|F1-ATPase	1	5	6	>SPBC13E7.04|atp16|II|F1-ATPase delta subunit (predicted)
SPBC13G1.12|did2|II|ESCRT	1	4	5	>SPBC13G1.12|did2|II|ESCRT III complex subunit Did2 (predicted)
SPBC146.03c|cut3|II|condensin	1		1	>SPBC146.03c|cut3|II|condensin complex SMC subunit Smc4
SPBC14C8.16c|bot1|II|mitochondrial	1	2	3	>SPBC14C8.16c|bot1|II|mitochondrial ribosomal protein subunit S35
SPBC1539.09c|trp1|II|anthranilate	1	6	7	>SPBC1539.09c|trp1|II|anthranilate synthase component II, multifunctional enzyme Trp1
SPBC15C4.01c|oca3|II|TPR	1	3	4	>SPBC15C4.01c|oca3|II|TPR repeat protein Oca3/ ER membrane protein complex Ecm2 (predicted)
SPBC1604.21c|ptr3|II|ubiquitin	1	6	7	>SPBC1604.21c|ptr3|II|ubiquitin activating enzyme E1
SPBC1683.05|SPBC1683.05|II|uricil/uridine	1	3	4	>SPBC1683.05|SPBC1683.05|II|uricil/uridine permese transmembrane transporter family (predicted)
SPBC1683.06c|SPBC1683.06c|II|uridine	1	2	3	>SPBC1683.06c|SPBC1683.06c|II|uridine ribohydrolase (predicted)
SPBC1683.10c|pcl1|II|ferrous	1	1	2	>SPBC1683.10c|pcl1|II|ferrous iron/manganese transmembrane transporter Pcl1
SPBC1685.13|fhn1|II|plasma	1	5	6	>SPBC1685.13|fhn1|II|plasma membrane organization protein Fhn1
SPBC16C6.05|tma22|II|translation	1	3	4	>SPBC16C6.05|tma22|II|translation machinery associated protein ortholog Tma22 (predicted)
SPBC16G5.11c|bag101|II|BAG	1	3	4	>SPBC16G5.11c|bag101|II|BAG family molecular chaperone regulator Bag101 (predicted)
SPBC16H5.04|SPBC16H5.04|II|pho88	1	5	6	>SPBC16H5.04|SPBC16H5.04|II|pho88 family protein (predicted)
SPBC1734.08|hse1|II|STAM	1	1	2	>SPBC1734.08|hse1|II|STAM like protein Hse1
SPBC1773.02c|bcp1|II|thioredoxin	1	7	8	>SPBC1773.02c|bcp1|II|thioredoxin peroxidase Bcp1
SPBC17A3.05c|SPBC17A3.05c|II|DNAJ/DUF1977	1		1	>SPBC17A3.05c|SPBC17A3.05c|II|DNAJ/DUF1977 DNAJB12 homolog (predicted)
SPBC1861.05|SPBC1861.05|II|pseudouridine-metabolizing	1	4	5	>SPBC1861.05|SPBC1861.05|II|pseudouridine-metabolizing bifunctional protein (predicted)
SPBC215.02|bob1|II|prefoldin	1	2	3	>SPBC215.02|bob1|II|prefoldin subunit 5 (predicted)
SPBC215.10|odr1|II|haloacid	1	2	3	>SPBC215.10|odr1|II|haloacid dehalogenase-like hydrolase
SPBC21B10.02|SPBC21B10.02|II|conserved	1	4	5	>SPBC21B10.02|SPBC21B10.02|II|conserved fungal protein
SPBC21B10.14|ymr31|II|mitochondrial	1	2	3	>SPBC21B10.14|ymr31|II|mitochondrial ribosomal protein Ymr1 (predicted)
SPBC21C3.09c|SPBC21C3.09c|II|fumarylacetoacetate	1	4	5	>SPBC21C3.09c|SPBC21C3.09c|II|fumarylacetoacetate hydrolase family protein (predicted)
SPBC21C3.14c|SPBC21C3.14c|II|Schizosaccharomyces	1	6	7	>SPBC21C3.14c|SPBC21C3.14c|II|Schizosaccharomyces specific protein
SPBC21C3.15c|SPBC21C3.15c|II|aldehyde	1	3	4	>SPBC21C3.15c|SPBC21C3.15c|II|aldehyde dehydrogenase (predicted)
SPBC21D10.08c|SPBC21D10.08c|II|conserved	1		1	>SPBC21D10.08c|SPBC21D10.08c|II|conserved fungal protein
SPBC21D10.12|hob1|II|BAR	1	3	4	>SPBC21D10.12|hob1|II|BAR adaptor protein Hob1
SPBC25B2.05|mis3|II|rRNA	1		1	>SPBC25B2.05|mis3|II|rRNA processing protein Mis3
SPBC25B2.06c|btb2|II|BTB/POZ	1	1	2	>SPBC25B2.06c|btb2|II|BTB/POZ domain protein Btb2
SPBC25H2.07|tif11|II|translation	1	3	4	>SPBC25H2.07|tif11|II|translation initiation factor eIF1A
SPBC29A10.02|spo5|II|meiotic	1	4	5	>SPBC29A10.02|spo5|II|meiotic RNA-binding protein 1
SPBC31E1.03|hub1|II|ubiquitin-like	1	1	2	>SPBC31E1.03|hub1|II|ubiquitin-like protein modifier Hub1
SPBC31F10.02|SPBC31F10.02|II|acyl-CoA	1		1	>SPBC31F10.02|SPBC31F10.02|II|acyl-CoA hydrolase (predicted)
SPBC31F10.16|cfp1|II|ChAPs	1	4	5	>SPBC31F10.16|cfp1|II|ChAPs family protein Cfp1
SPBC365.03c|rpl2101|II|60S	1	3	4	>SPBC365.03c|rpl2101|II|60S ribosomal protein L21 (predicted)
SPBC365.06|pmt3|II|SUMO	1	2	3	>SPBC365.06|pmt3|II|SUMO
SPBC365.16|SPBC365.16|II|conserved	1	4	5	>SPBC365.16|SPBC365.16|II|conserved protein
SPBC3B9.10|vti1|II|SNARE	1	2	3	>SPBC3B9.10|vti1|II|SNARE Vti1 (predicted)
SPBC3B9.17|isa2|II|mitochondrial	1	2	3	>SPBC3B9.17|isa2|II|mitochondrial iron-sulfur cluster assembly protein Isa2
SPBC3B9.21|dcp1|II|mRNA	1		1	>SPBC3B9.21|dcp1|II|mRNA decapping complex regulatory subunit Dcp1
SPBC3E7.05c|mic60|II|MICOS	1	10	11	>SPBC3E7.05c|mic60|II|MICOS complex subunit Mic60 (predicted)
SPBC3E7.15c|lac1|II|sphingosine	1	2	3	>SPBC3E7.15c|lac1|II|sphingosine N-acyltransferase Lac1
SPBC3H7.15|hhp1|II|serine/threonine	1		1	>SPBC3H7.15|hhp1|II|serine/threonine protein kinase Hhp1
SPBC4.03c|SPBC4.03c|II|COPII-coated	1		1	>SPBC4.03c|SPBC4.03c|II|COPII-coated vesicle component Sfb3 (predicted)
SPBC409.05|skp1|II|SCF	1	2	3	>SPBC409.05|skp1|II|SCF ubiquitin ligase complex subunit Skp1
SPBC409.06|uch2|II|ubiquitin	1		1	>SPBC409.06|uch2|II|ubiquitin C-terminal hydrolase Uch2
SPBC530.03c|bag102|II|BAG	1	3	4	>SPBC530.03c|bag102|II|BAG family molecular chaperone regulator Bag102
SPBC543.10|get1|II|GET	1	1	2	>SPBC543.10|get1|II|GET complex subunit Get1 (predicted)
SPBC577.12|dph6|II|diphthamide	1		1	>SPBC577.12|dph6|II|diphthamide synthetase Dph6 (predicted)
SPBC582.08|rhp1602|II|alanine	1	8	9	>SPBC582.08|rhp1602|II|alanine aminotransferase Rhp1602 (predicted)
SPBC609.05|pob3|II|FACT	1	7	8	>SPBC609.05|pob3|II|FACT complex subunit Pob3
SPBC646.08c|SPBC646.08c|II|oxysterol	1	3	4	>SPBC646.08c|SPBC646.08c|II|oxysterol binding protein (predicted)
SPBC649.04|uvi15|II|UV-induced	1		1	>SPBC649.04|uvi15|II|UV-induced protein Uvi15
SPBC660.06|SPBC660.06|II|WW	1		1	>SPBC660.06|SPBC660.06|II|WW domain containing conserved fungal protein
SPBC800.10c|SPBC800.10c|II|EPS15	1	7	8	>SPBC800.10c|SPBC800.10c|II|EPS15 repeat family actin cortical patch component (predicted)
SPBC9B6.05c|lsm3|II|U6	1	2	3	>SPBC9B6.05c|lsm3|II|U6 snRNP-associated protein Lsm3 (predicted)
SPBP22H7.06|nrk1|II|nicotinamide	1	2	3	>SPBP22H7.06|nrk1|II|nicotinamide riboside kinase Nrk1 (predicted)
SPBP23A10.05|ssr4|II|SWI/SNF	1	4	5	>SPBP23A10.05|ssr4|II|SWI/SNF and RSC complex subunit Ssr4
SPBP4H10.15|aco2|II|aconitate	1	8	9	>SPBP4H10.15|aco2|II|aconitate hydratase/mitochondrial ribosomal protein subunit L21, fusion protein
SPBP4H10.18c|SPBP4H10.18c|II|Schizosaccharomyces	1	1	2	>SPBP4H10.18c|SPBP4H10.18c|II|Schizosaccharomyces specific protein
SPBP8B7.24c|atg8|II|autophagy	1	1	2	>SPBP8B7.24c|atg8|II|autophagy associated protein Atg8
SPBPJ4664.04|cop1|II|coatomer	1	3	4	>SPBPJ4664.04|cop1|II|coatomer alpha subunit Cop1 (predicted)
SPCC1235.02|bio2|III|biotin	1	4	5	>SPCC1235.02|bio2|III|biotin synthase
SPCC1235.11|mpc1|III|mitochondrial	1	3	4	>SPCC1235.11|mpc1|III|mitochondrial pyruvate transmembrane transporter subunit Mpc1 (predicted)
SPCC1393.13|SPCC1393.13|III|protein	1	4	5	>SPCC1393.13|SPCC1393.13|III|protein carboxyl methyltransferase, implicated in DNA damage response
SPCC1442.12|pps1|III|phosphatidylserine	1	1	2	>SPCC1442.12|pps1|III|phosphatidylserine synthase Pps1
SPCC1450.15|SPCC1450.15|III|pig-F/3-ketosphinganine	1	3	4	>SPCC1450.15|SPCC1450.15|III|pig-F/3-ketosphinganine reductase fusion protein (predicted)
SPCC162.06c|SPCC162.06c|III|vacuolar	1	1	2	>SPCC162.06c|SPCC162.06c|III|vacuolar sorting protein Vps60 (predicted)
SPCC1672.09|SPCC1672.09|III|triglyceride	1		1	>SPCC1672.09|SPCC1672.09|III|triglyceride lipase-cholesterol esterase (predicted)
SPCC1682.01|qcr9|III|ubiquinol-cytochrome-c	1	2	3	>SPCC1682.01|qcr9|III|ubiquinol-cytochrome-c reductase complex subunit 9 (predicted)
SPCC16A11.11|mrpl31|III|mitochondrial	1	1	2	>SPCC16A11.11|mrpl31|III|mitochondrial ribosomal protein subunit L31 (predicted)
SPCC16C4.03|pin1|III|peptidyl-prolyl	1	2	3	>SPCC16C4.03|pin1|III|peptidyl-prolyl cis-trans isomerase Pin1
SPCC18.16c|fmn1|III|riboflavin	1	6	7	>SPCC18.16c|fmn1|III|riboflavin kinase Fmn1
SPCC1840.05c|SPCC1840.05c|III|phosphoglucomutase	1	4	5	>SPCC1840.05c|SPCC1840.05c|III|phosphoglucomutase (predicted)
SPCC188.02|par1|III|protein	1	2	3	>SPCC188.02|par1|III|protein phosphatase PP2A regulatory subunit B-56 Par1
SPCC18B5.01c|bfr1|III|brefeldin	1	1	2	>SPCC18B5.01c|bfr1|III|brefeldin A transmembrane transporter Bfr1
SPCC1919.03c|amk2|III|AMP-activated	1	3	4	>SPCC1919.03c|amk2|III|AMP-activated protein kinase beta subunit Amk2
SPCC23B6.04c|SPCC23B6.04c|III|sec14	1	8	9	>SPCC23B6.04c|SPCC23B6.04c|III|sec14 cytosolic factor family, glycerophospholipid-transfer protein (predicted)
SPCC24B10.17|emp24|III|COPII-coated	1	3	4	>SPCC24B10.17|emp24|III|COPII-coated vesicle component Emp24 (predicted)
SPCC31H12.07|sec231|III|COPII	1	3	4	>SPCC31H12.07|sec231|III|COPII cargo receptor subunit Sec23a (predicted)
SPCC338.04|cid2|III|caffeine	1	3	4	>SPCC338.04|cid2|III|caffeine induced death protein Cid2
SPCC338.07c|naa15|III|NatA	1	2	3	>SPCC338.07c|naa15|III|NatA N-acetyltransferase complex regulatory subunit Naa15 (predicted)
SPCC4B3.07|nro1|III|negative	1	3	4	>SPCC4B3.07|nro1|III|negative regulator of Ofd1, Nro1
SPCC4B3.09c|mrpl12|III|mitochondrial	1	2	3	>SPCC4B3.09c|mrpl12|III|mitochondrial ribosomal protein subunit L12 (predicted)
SPCC4B3.17|cbp3|III|ubiquinol	1	2	3	>SPCC4B3.17|cbp3|III|ubiquinol cytochrome-c reductase assembly protein Cbp3 (predicted)
SPCC4B3.20|cmc2|III|copper	1	1	2	>SPCC4B3.20|cmc2|III|copper binding protein of the mitochondrial inner membrane Cmc2 (predicted)
SPCC576.14|dph5|III|diphthine	1	1	2	>SPCC576.14|dph5|III|diphthine synthase Dph5 (predicted)
SPCC584.04|sup35|III|translation	1	6	7	>SPCC584.04|sup35|III|translation release factor class II eRF3
SPCC584.11c|svf1|III|Svf1	1		1	>SPCC584.11c|svf1|III|Svf1 family protein Svf1
SPCC61.03|SPCC61.03|III|NADHX	1	3	4	>SPCC61.03|SPCC61.03|III|NADHX dehydratase (predicted)
SPCC622.14|SPCC622.14|III|GTPase	1	4	5	>SPCC622.14|SPCC622.14|III|GTPase activating protein (predicted)
SPCC74.01|sly1|III|SNARE	1	5	6	>SPCC74.01|sly1|III|SNARE binding protein Sly1 (predicted)
SPCC757.03c|hsp3101|III|glyoxylase	1	3	4	>SPCC757.03c|hsp3101|III|glyoxylase III Hsp3101
SPCC777.06c|SPCC777.06c|III|hydrolase	1	5	6	>SPCC777.06c|SPCC777.06c|III|hydrolase (predicted)
SPCC962.01|SPCC962.01|III|C2	1	3	4	>SPCC962.01|SPCC962.01|III|C2 domain endoplasmic reticulum membrane organization protein (predicted)
SPCC965.03|vma8|III|V-type	1	4	5	>SPCC965.03|vma8|III|V-type ATPase V1 subunit D (predicted)
SPCP1E11.09c|rpp103|III|60S	1	2	3	>SPCP1E11.09c|rpp103|III|60S acidic ribosomal protein Rpp1-3
SPCP31B10.06|mug190|III|C2	1		1	>SPCP31B10.06|mug190|III|C2 domain protein involved in ER membrane tethering
SPMIT.05|cob1|MT|cytochrome	1	2	3	>SPMIT.05|cob1|MT|cytochrome b, Cob1 (predicted)
SPAC1002.12c|SPAC1002.12c|I|succinate-semialdehyde;SPAC139.05|SPAC139.05|I|succinate-semialdehyde		5	5	>SPAC1002.12c|SPAC1002.12c|I|succinate-semialdehyde dehydrogenase [NAD(P)+] (predicted)
SPAC1006.07|SPAC1006.07|I|translation		18	18	>SPAC1006.07|SPAC1006.07|I|translation initiation factor eIF4A (predicted)
SPAC1039.02|SPAC1039.02|I|phosphoprotein		1	1	>SPAC1039.02|SPAC1039.02|I|phosphoprotein phosphatase (predicted)
SPAC105.02c|SPAC105.02c|I|ankyrin		1	1	>SPAC105.02c|SPAC105.02c|I|ankyrin repeat protein, human PPP1R16A ortholog
SPAC1071.02|mms19|I|Dos2		1	1	>SPAC1071.02|mms19|I|Dos2 silencing complex subunit Mms19
SPAC1071.08|rpp203|I|60S		2	2	>SPAC1071.08|rpp203|I|60S acidic ribosomal protein A2
SPAC10F6.01c|sir1|I|sulfite		2	2	>SPAC10F6.01c|sir1|I|sulfite reductase beta subunit Sir1
SPAC10F6.16|mug134|I|mRNA		1	1	>SPAC10F6.16|mug134|I|mRNA stability protein Igo1 (predicted)
SPAC1142.07c|vps32|I|ESCRT		2	2	>SPAC1142.07c|vps32|I|ESCRT III complex subunit Vps32
SPAC11G7.02|pub1|I|HECT-type;SPBC16E9.11c|pub3|II|HECT-type		5	5	>SPAC11G7.02|pub1|I|HECT-type ubiquitin-protein ligase E3 Pub1
SPAC11H11.04|mam2|I|pheromone		1	1	>SPAC11H11.04|mam2|I|pheromone p-factor receptor
SPAC1250.03|ubc14|I|ubiquitin		2	2	>SPAC1250.03|ubc14|I|ubiquitin conjugating enzyme E2 Ubc14 (predicted)
SPAC1296.01c|SPAC1296.01c|I|phosphoacetylglucosamine		6	6	>SPAC1296.01c|SPAC1296.01c|I|phosphoacetylglucosamine mutase (predicted)
SPAC12B10.02c|SPAC12B10.02c|I|endoplasmic		1	1	>SPAC12B10.02c|SPAC12B10.02c|I|endoplasmic reticulum resident protein required for packaging into COPII vesicles (predicted)
SPAC12B10.13|gid8|I|GID		3	3	>SPAC12B10.13|gid8|I|GID complex subunit Gid8 (predicted)
SPAC12G12.03|cip2|I|RNA-binding		2	2	>SPAC12G12.03|cip2|I|RNA-binding protein Cip2
SPAC12G12.05c|taf9|I|SAGA		1	1	>SPAC12G12.05c|taf9|I|SAGA complex/ transcription initiation factor Taf9
SPAC12G12.12|gms2|I|UDP-galactose		1	1	>SPAC12G12.12|gms2|I|UDP-galactose transmembrane transporter Gms2 (predicted)
SPAC1399.01c|SPAC1399.01c|I|transmembrane		2	2	>SPAC1399.01c|SPAC1399.01c|I|transmembrane transporter (predicted)
SPAC13C5.05c|SPAC13C5.05c|I|N-acetylglucosamine-PO4		10	10	>SPAC13C5.05c|SPAC13C5.05c|I|N-acetylglucosamine-PO4
SPAC13D6.05|alp11|I|tubulin		1	1	>SPAC13D6.05|alp11|I|tubulin specific chaperone cofactor B
SPAC13F5.04c|vta1|I|Vps20		2	2	>SPAC13F5.04c|vta1|I|Vps20 associated protein Vta1 (predicted)
SPAC13F5.05|mpd1|I|thioredoxin		3	3	>SPAC13F5.05|mpd1|I|thioredoxin family protein Mpd1 (predicted)
SPAC13G6.04|tim8|I|TIM22		2	2	>SPAC13G6.04|tim8|I|TIM22 inner membrane protein import complex subunit Tim8 (predicted)
SPAC13G6.09|SPAC13G6.09|I|SSU-rRNA		3	3	>SPAC13G6.09|SPAC13G6.09|I|SSU-rRNA maturation protein Tsr4 homolog 2 (predicted)
SPAC13G6.14|aps1|I|diadenosine		2	2	>SPAC13G6.14|aps1|I|diadenosine 5,5-p1,p6-hexaphosphate hydrolase Aps1
SPAC13G7.06|met16|I|phosphoadenosine		4	4	>SPAC13G7.06|met16|I|phosphoadenosine phosphosulfate reductase
SPAC144.02|iec1|I|Ino80		1	1	>SPAC144.02|iec1|I|Ino80 complex subunit Iec1
SPAC1486.11|fmc1|I|mitochondrial		1	1	>SPAC1486.11|fmc1|I|mitochondrial matrix protein, F1F0 ATP synthase assembly factor Fmc1 (predicted)
SPAC14C4.01c|SPAC14C4.01c|I|DUF1770		2	2	>SPAC14C4.01c|SPAC14C4.01c|I|DUF1770 family protein
SPAC14C4.05c|man1|I|LEM		1	1	>SPAC14C4.05c|man1|I|LEM domain protein Man1, Sad1 interacting factor
SPAC14C4.06c|nab2|I|poly(A)		3	3	>SPAC14C4.06c|nab2|I|poly(A) binding protein Nab2 (predicted)
SPAC14C4.11|vtc2|I|polyphosphate		5	5	>SPAC14C4.11|vtc2|I|polyphosphate synthetase, VTC complex subunit Vtc2/3 (predicted)
SPAC1556.04c|cdd1|I|cytidine		3	3	>SPAC1556.04c|cdd1|I|cytidine deaminase Ccd1 (predicted)
SPAC1556.08c|cbs2|I|AMP-activated		1	1	>SPAC1556.08c|cbs2|I|AMP-activated protein kinase gamma subunit cbs2
SPAC1565.01|rcf2|I|cytochrome		3	3	>SPAC1565.01|rcf2|I|cytochrome c oxidase assembly protein Rcf2
SPAC15A10.02|taf12|I|transcription		1	1	>SPAC15A10.02|taf12|I|transcription factor TFIID complex subunit A/ SAGA complex subunit Taf12
SPAC15A10.05c|mug182|I|NADHX		4	4	>SPAC15A10.05c|mug182|I|NADHX epimerase (predicted)
SPAC15A10.07|SPAC15A10.07|I|Schizosaccharomyces		5	5	>SPAC15A10.07|SPAC15A10.07|I|Schizosaccharomyces specific protein
SPAC15A10.08|ain1|I|alpha-actinin		1	1	>SPAC15A10.08|ain1|I|alpha-actinin
SPAC15A10.13|ppk3|I|protein		1	1	>SPAC15A10.13|ppk3|I|protein kinase domain and HEAT repeat protein Ppk3
SPAC15A10.16|bud6|I|actin		1	1	>SPAC15A10.16|bud6|I|actin interacting protein 3 homolog Bud6
SPAC15E1.03|rpl42|I|60S		3	3	>SPAC15E1.03|rpl42|I|60S ribosomal protein L36/L42
SPAC15E1.04|hal3|I|thymidylate		2	2	>SPAC15E1.04|hal3|I|thymidylate synthase/ flavoprotein fusion protein Hal3
SPAC15E1.08|naa10|I|NatA		2	2	>SPAC15E1.08|naa10|I|NatA N-acetyltransferase complex catalytic subunit Naa10 (predicted)
SPAC15E1.09|grx2|I|glutaredoxin		2	2	>SPAC15E1.09|grx2|I|glutaredoxin Grx2
SPAC15F9.02|seh1|I|Seh1-associated		1	1	>SPAC15F9.02|seh1|I|Seh1-associated complex subunit Seh1
SPAC16.03c|ura2|I|dihydroorotase		2	2	>SPAC16.03c|ura2|I|dihydroorotase Ura2 (predicted)
SPAC1610.02c|mrpl1|I|mitochondrial		1	1	>SPAC1610.02c|mrpl1|I|mitochondrial ribosomal protein subunit L1 (predicted)
SPAC1687.01|rpc19|I|DNA-directed		1	1	>SPAC1687.01|rpc19|I|DNA-directed RNA polymerase I and III subunit Rpc19
SPAC1687.03c|rfc4|I|DNA		1	1	>SPAC1687.03c|rfc4|I|DNA replication factor C complex subunit Rfc4 (predicted)
SPAC1687.15|gsk3|I|serine/threonine		3	3	>SPAC1687.15|gsk3|I|serine/threonine protein kinase Gsk3
SPAC16C9.01c|SPAC16C9.01c|I|carbohydrate		3	3	>SPAC16C9.01c|SPAC16C9.01c|I|carbohydrate kinase (predicted)
SPAC16E8.01|shd1|I|cytoskeletal		1	1	>SPAC16E8.01|shd1|I|cytoskeletal protein binding protein Sla1 family, Shd1 (predicted)
SPAC1782.07|qcr8|I|ubiquinol-cytochrome-c		3	3	>SPAC1782.07|qcr8|I|ubiquinol-cytochrome-c reductase complex subunit 7
SPAC17A5.09c|glc8|I|protein		2	2	>SPAC17A5.09c|glc8|I|protein phosphatase regulatory subunit Glc8 (predicted)
SPAC17C9.06|sam50|I|mitochondrial		2	2	>SPAC17C9.06|sam50|I|mitochondrial sorting and assembly machinery complex subunit Sam50 (predicted)
SPAC17C9.08|pnu1|I|mitochondrial		4	4	>SPAC17C9.08|pnu1|I|mitochondrial endodeoxyribonuclease Pnu1
SPAC17G6.04c|cpp1|I|protein		3	3	>SPAC17G6.04c|cpp1|I|protein farnesyltransferase beta subunit Cpp1
SPAC17G6.09|sec62|I|ER		1	1	>SPAC17G6.09|sec62|I|ER protein translocation subcomplex subunit Sec62 (predicted)
SPAC17G6.10|ssr1|I|SWI/SNF		1	1	>SPAC17G6.10|ssr1|I|SWI/SNF and RSC complex subunit Ssr1
SPAC17G6.15c|fsf1|I|MTC		2	2	>SPAC17G6.15c|fsf1|I|MTC tricarboxylate transmembrane transporter Fsf1 (predicted)
SPAC17G8.05|med20|I|mediator		1	1	>SPAC17G8.05|med20|I|mediator complex subunit Med20
SPAC17H9.05|ebp2|I|rRNA		1	1	>SPAC17H9.05|ebp2|I|rRNA processing protein Ebp2 (predicted)
SPAC17H9.13c|SPAC17H9.13c|I|glutamate		1	1	>SPAC17H9.13c|SPAC17H9.13c|I|glutamate 5-kinase (predicted)
SPAC1805.05|cki3|I|serine/threonine		4	4	>SPAC1805.05|cki3|I|serine/threonine protein kinase Cki3
SPAC1805.06c|hem2|I|porphobilinogen		3	3	>SPAC1805.06c|hem2|I|porphobilinogen synthase Hem2 (predicted)
SPAC1805.17|crm1|I|importin		1	1	>SPAC1805.17|crm1|I|importin family nuclear export receptor Crm1
SPAC1834.02|aro1|I|pentafunctional		3	3	>SPAC1834.02|aro1|I|pentafunctional aromatic polypeptide Aro1 (predicted)
SPAC1834.05|alg9|I|mannosyltransferase		2	2	>SPAC1834.05|alg9|I|mannosyltransferase complex subunit Alg9 (predicted)
SPAC1834.06c|pmo25|I|mo25		2	2	>SPAC1834.06c|pmo25|I|mo25 family protein Pmo25
SPAC1834.11c|sec18|I|secretory		9	9	>SPAC1834.11c|sec18|I|secretory pathway protein Sec18 (predicted)
SPAC18B11.04|ncs1|I|neuronal		3	3	>SPAC18B11.04|ncs1|I|neuronal calcium sensor related protein Ncs1
SPAC18B11.07c|rhp6|I|Rad6		1	1	>SPAC18B11.07c|rhp6|I|Rad6 homolog, ubiquitin conjugating enzyme E2 Rhp6
SPAC18G6.01c|SPAC18G6.01c|I|chalcone		2	2	>SPAC18G6.01c|SPAC18G6.01c|I|chalcone related protein family
SPAC18G6.07c|mra1|I|rRNA		1	1	>SPAC18G6.07c|mra1|I|rRNA (pseudouridine) methyltransferase Mra1
SPAC18G6.15|mal3|I|EB1		2	2	>SPAC18G6.15|mal3|I|EB1 family Mal3
SPAC1952.08c|SPAC1952.08c|I|pyridoxamine		3	3	>SPAC1952.08c|SPAC1952.08c|I|pyridoxamine 5-phosphate oxidase (predicted)
SPAC1952.09c|SPAC1952.09c|I|acetyl-CoA		10	10	>SPAC1952.09c|SPAC1952.09c|I|acetyl-CoA hydrolase (predicted)
SPAC1952.14c|mrpl25|I|mitochondrial		1	1	>SPAC1952.14c|mrpl25|I|mitochondrial ribosomal protein subunit L25 (predicted)
SPAC19A8.05c|sst4|I|sorting		2	2	>SPAC19A8.05c|sst4|I|sorting receptor for ubiquitinated membrane proteins, ESCRT 0 complex subunit Sst4
SPAC19A8.12|dcp2|I|mRNA		1	1	>SPAC19A8.12|dcp2|I|mRNA decapping complex catalytic subunit Dcp2
SPAC19B12.02c|gas1|I|cell		1	1	>SPAC19B12.02c|gas1|I|cell wall protein Gas1, 1,3-beta-glucanosyltransferase (predicted)
SPAC19B12.09|srp14|I|signal		1	1	>SPAC19B12.09|srp14|I|signal recognition particle subunit Srp14
SPAC19D5.02c|pex22|I|peroxisomal		1	1	>SPAC19D5.02c|pex22|I|peroxisomal membrane protein Pex22 (predicted)
SPAC19G12.06c|hta2|I|histone;SPCC622.08c|hta1|III|histone		5	5	>SPAC19G12.06c|hta2|I|histone H2A beta;>SPCC622.08c|hta1|III|histone H2A alpha
SPAC1A6.07|sle1|I|eisosome		4	4	>SPAC1A6.07|sle1|I|eisosome assembly protein Seg1
SPAC1A6.10|tcd1|I|tRNA		1	1	>SPAC1A6.10|tcd1|I|tRNA threonylcarbamoyladenosine dehydratase Tcd1 (predicted)
SPAC1B1.02c|SPAC1B1.02c|I|NAD/NADH		1	1	>SPAC1B1.02c|SPAC1B1.02c|I|NAD/NADH kinase (predicted)
SPAC1B1.03c|kap95|I|karyopherin		2	2	>SPAC1B1.03c|kap95|I|karyopherin Kap95
SPAC1B2.05|mcm5|I|MCM		1	1	>SPAC1B2.05|mcm5|I|MCM complex subunit Mcm5
SPAC1B3.06c|SPAC1B3.06c|I|UbiE		4	4	>SPAC1B3.06c|SPAC1B3.06c|I|UbiE family methyltransferase (predicted)
SPAC1B3.14|vma3|I|V-type		1	1	>SPAC1B3.14|vma3|I|V-type ATPase V0 subunit c (proteolipid subunit)
SPAC1F12.08|cab4|I|cytidylyltransferase		1	1	>SPAC1F12.08|cab4|I|cytidylyltransferase (predicted)
SPAC1F7.10|SPAC1F7.10|I|hydantoin		2	2	>SPAC1F7.10|SPAC1F7.10|I|hydantoin racemase family (predicted)
SPAC1F8.04c|SPAC1F8.04c|I|hydrolase		4	4	>SPAC1F8.04c|SPAC1F8.04c|I|hydrolase (predicted)
SPAC20G4.01|caf16|I|CCR4-Not		3	3	>SPAC20G4.01|caf16|I|CCR4-Not complex subunit Caf16 (predicted)
SPAC20H4.03c|tfs1|I|transcription		1	1	>SPAC20H4.03c|tfs1|I|transcription elongation factor TFIIS
SPAC20H4.05c|SPAC20H4.05c|I|5'-methylthioribulose-1-phosphate		1	1	>SPAC20H4.05c|SPAC20H4.05c|I|5-methylthioribulose-1-phosphate dehydratase, adducin (predicted)
SPAC21E11.03c|pcr1|I|transcription		1	1	>SPAC21E11.03c|pcr1|I|transcription factor Pcr1
SPAC21E11.06|tif224|I|translation		1	1	>SPAC21E11.06|tif224|I|translation initiation factor eIF2B delta subunit
SPAC222.09|seb1|I|RNA-binding		3	3	>SPAC222.09|seb1|I|RNA-binding protein Seb1
SPAC222.11|hem13|I|coproporphyrinogen		5	5	>SPAC222.11|hem13|I|coproporphyrinogen III oxidase Hem13 (predicted)
SPAC227.06|yip5|I|Rab		1	1	>SPAC227.06|yip5|I|Rab GTPase binding Yip5 (predicted)
SPAC227.11c|yos9|I|sensor		2	2	>SPAC227.11c|yos9|I|sensor for misfolded ER glycoproteins Yos9 (predicted)
SPAC227.13c|isu1|I|mitochondrial		1	1	>SPAC227.13c|isu1|I|mitochondrial iron-sulfur cluster assembly scaffold protein Isu1
SPAC227.14|yfh7|I|uridine		2	2	>SPAC227.14|yfh7|I|uridine kinase Yfh7 (predicted)
SPAC22E12.04|ccs1|I|superoxide		1	1	>SPAC22E12.04|ccs1|I|superoxide dismutase copper chaperone Ccs1
SPAC22E12.10c|etp1|I|mitochondrial		2	2	>SPAC22E12.10c|etp1|I|mitochondrial type I (2Fe-2S) ferredoxin Etp1/ cytochrome oxidase cofactor Cox15, fusion protein
SPAC22E12.18|SPAC22E12.18|I|conserved		3	3	>SPAC22E12.18|SPAC22E12.18|I|conserved fungal protein
SPAC22F3.06c|lon1|I|Lon		1	1	>SPAC22F3.06c|lon1|I|Lon protease homolog Lon1 (predicted)
SPAC22F8.04|pet1|I|phosphoenolpyruvate		1	1	>SPAC22F8.04|pet1|I|phosphoenolpyruvate transmembrane transporter Pet1
SPAC22F8.08|sec24|I|COPII		2	2	>SPAC22F8.08|sec24|I|COPII cargo receptor Sec24/Sfb2 subunit
SPAC22G7.06c|ura1|I|carbamoyl-phosphate		3	3	>SPAC22G7.06c|ura1|I|carbamoyl-phosphate synthase (glutamine hydrolyzing), aspartate carbamoyltransferase Ura1
SPAC22G7.09c|nup45|I|nucleoporin		1	1	>SPAC22G7.09c|nup45|I|nucleoporin Nup45
[truncated: 442 more rows]

## Sheet: Table S8
Strain number	Genotype	source	Figure
21	h+ ade6-M210 leu1 lys1 ura4 cen2(D107)::KanR -ura4-lacO his7+::lacI-GFP	Allshire RA6140	2
[truncated: 150 more rows]
